# Supplementary material for: Extracts from European Propolises as Potent Tyrosinase Inhibitors
Source: Molecules. 2022 Dec 21;28(1):55. doi: 10.3390/molecules28010055 (PMC9822166; doi:10.3390/molecules28010055)
Supplement: Supplementary file 1 [file molecules-28-00055-s001.zip]

Archive with 1 entries (1 files):
- molecules-2092228-supplementary.xlsx
