# Supplementary material for: Extracts from European Propolises as Potent Tyrosinase Inhibitors
Source: Molecules. 2022 Dec 21;28(1):55. doi: 10.3390/molecules28010055 (PMC9822166; doi:10.3390/molecules28010055)
Supplement: Supplementary file 1 [file molecules-28-00055-s001.zip › molecules-2092228-supplementary.xlsx]

## Sheet: S1 Statistical imput data
	DPPH	ABTS	TF	TP	Monophenolase activity, 100 µg/mL	Monophenolase activity, 50 µg/mL	Monophenolase activity, 25 µg/mL	Diphenolase activity, 100 µg/mL	Diphenolase activity, 50 µg/mL	Diphenolase activity, 25 µg/mL	*Caffeoyl-glycerol	p-Hydroxy benzoic acid	Caffeic acid	*p-Coumaroylglycerol	p-Coumaric acid	Metoxybenzaldehyd	Vanilline	Ferulic acid	Isoferulic acid	Benzoic acid	*Ferulic acid derivate	Acetyl-p-coumraoylglycerol	3,4-Dimethylcaffeic acid (DMCA)	*Apigenin-O-glucoside	Luteolin	Quercetin	Pinobanksin-5-methyl ether	Cinnamic acid	Quercetin-3-methyl ether	*1-Caffeoyl-3-p-coumaroyl glycerol	Naringenine	Pinobanksin	Apigenin	Caffeoyl-feruloylglycerol	Chrysin-5-methyle ether	Kempferol	Isorhamnetin	Quercetin-methyl ether	Luteolin-5-methyl ether	**1,3-Di-p-coumaroylglycerol	Quercetine-5,7-dimethyl ether	p-Coumaroyl-feruloylglycerol	Di-feruloiloglicerol	2-Acetyo-1,3-di-caffeoylglycerol	B-styrylacrilic acid	Galangin-5-methyl ether	Pinobanksin-5-methyl-ether-3-O-acetate	*Caffeic acid butenic or isobutenic ester	Rhamnetin
GP	20.5	5.12	53.56	122.01	86.56	83.84	83.16	36.04	21.42	17.03	0	0	1.66449	0	0.410779	0	0	0.484559	0.674899	0.125526	0	0	2.12599	0	0	0.573746	2.413	0	1.37087	0	0.091976	1.60178	0.815166	0	0.417313	0.484546	0.522672	0.28122	1.41276	0	1.1874	0	0	0	0.370475	0.893506	0	0	0
PLS2	19.05	2.41	12.5	42.52	62.66	47.5	38.76	62.66	47.5	38.76	0	0.1	2.01	0	12.1	0	2.92	6.29	0.76	2.5	0	0	1.03	0	0	0.32	0.44	1.27	0.29	0	0	0.91	0.99	0	0	1.07	0.14	0	0.53	0.76	0.35	0.22	0.1	0.32	0.38	0.37	0	0	0.31
PLS3	9.34	2.43	58.38	131.27	67.04	57.03	28.75	66.89	60.8	25.59	0	0	3.08	0	2.08	0	0.12	0.98	2.14	0.53	0	0	1.05	0	0	0.46	1.87	0.13	0.66	0	0	3.49	1.79	0	0.13	1.16	0.2	0	1	0.07	0.35	0	0	0	0.77	0.88	0	0	0.63
PLU	32.22	2.43	40.94	46.91	87.85	88.4	85.39	52.84	46.36	35.39	0	0.431601	0.397645	0.110978	9.00751	0	1.28284	3.03296	0	2.34771	0.19912	0	0	0	0	0	0.237669	0	0	0	0.427479	0.307537	1.17351	0	0	1.36488	0.769608	0	0.704819	0.566681	0.5659	0	0	0	0	0	0	0	0
RS	13.48	2.12	10.45	109.55	56.04	47.13	31.28	66.74	51.36	38.78	0	0.511778	1.85558	0.121732	8.25666	0	0.732906	9.82327	0.398636	5.04194	0	0.347877	0	0	0	0	0	0.47908	0	0.171745	0.469647	0.696396	0.33689	0	0	0.34543	0.596686	0	0.185281	1.3819	0	0.530573	0	0.621701	0	0	0	0	0
UK2	9.85	2.37	55.79	135.89	93.25	85.76	85.15	58.03	38.87	31.69	0	0	1.8302	0	1.37368	0	0.284973	2.65918	0.860885	1.64261	0.0863579	0	0.0892517	0.136816	0	0.43857	1.88581	0	0.7015	0	0.113519	3.18885	1.24267	0	0.0804897	1.00739	0.494839	0.18037	1.20867	0.096048	0.408356	0	0	0.177687	0.592017	0.591402	0.0722433	0	0.634173
UT	11.16	2.47	82.71	145.24	88.7	87.35	86.9	65.03	52.21	36.47	0	0	2.17082	0	1.47376	0	0	0.950019	0.937584	0.533312	0	0	0.549694	0.104215	0	1.40933	1.72682	0	0.816781	0	0.120216	4.22896	0	0	0.0845541	1.86265	0.881518	0	0.855256	0	0.435338	0	0	0	0.434643	0.722435	0	0	1.29266
[truncated: 47 more columns]

## Sheet: S2 Correlation matrix result
Variable	Correlations (S1.-Statistical-imput-data (1)) Marked correlations are significant at p < .05000 N=7 (Casewise deletion of missing data)
	DPPH	ABTS	Monophenolase activity, 100 µg/mL	Monophenolase activity, 50 µg/mL	Monophenolase activity, 25 µg/mL	Diphenolase activity, 100 µg/mL	Diphenolase activity, 50 µg/mL	Diphenolase activity, 25 µg/mL	*Caffeoyl-glycerol	p-Hydroxy benzoic acid	Caffeic acid	*p-Coumaroylglycerol	p-Coumaric acid	Metoxybenzaldehyd	Vanilline	Ferulic acid	Isoferulic acid	Benzoic acid	*Ferulic acid derivate	Acetyl-p-coumraoylglycerol	3,4-Dimethylcaffeic acid (DMCA)	*Apigenin-O-glucoside	Luteolin	Quercetin	Pinobanksin-5-methyl ether	Cinnamic acid	Quercetin-3-methyl ether	*1-Caffeoyl-3-p-coumaroyl glycerol	Naringenine	Pinobanksin	Apigenin	Caffeoyl-feruloylglycerol	Chrysin-5-methyle ether	Kempferol	Isorhamnetin	Quercetin-methyl ether	Luteolin-5-methyl ether	**1,3-Di-p-coumaroylglycerol	Quercetine-5,7-dimethyl ether	p-Coumaroyl-feruloylglycerol	Di-feruloiloglicerol	2-Acetyo-1,3-di-caffeoylglycerol	B-styrylacrilic acid	Galangin-5-methyl ether	Pinobanksin-5-methyl-ether-3-O-acetate	*Caffeic acid butenic or isobutenic ester	Rhamnetin	Quercetin-dimethyl ether	2-Acetyl-1-caffeoyl-3-p-coumaroylglycerol
DPPH	1.0000	.2296	.1846	.2632	.3164	-.5237	-.3193	.0361	--	.4963	-.8598	.4914	.5060	--	.4335	.0348	-.6973	.1293	.6752	-.1633	.0004	-.5021	--	-.4564	-.4369	.0357	-.3136	-.1633	.4465	-.7531	.0699	--	-.0354	.0009	.2434	-.0142	-.1141	.2136	.3922	-.1050	.1365	-.1926	-.6680	-.5130	-.3587	--	-.6285	.1734	.0012
	p= ---	p=.620	p=.692	p=.569	p=.489	p=.228	p=.485	p=.939	p= ---	p=.257	p=.013	p=.263	p=.247	p= ---	p=.331	p=.941	p=.082	p=.782	p=.096	p=.726	p=.999	p=.251	p= ---	p=.303	p=.327	p=.939	p=.493	p=.726	p=.315	p=.051	p=.882	p= ---	p=.940	p=.998	p=.599	p=.976	p=.808	p=.646	p=.384	p=.823	p=.770	p=.679	p=.101	p=.239	p=.429	p= ---	p=.131	p=.710	p=.998
ABTS	.2296	1.0000	.3287	.3457	.3673	-.8983	-.8395	-.8365	--	-.3617	-.1023	-.3240	-.4524	--	-.3144	-.4687	-.0643	-.5257	-.2087	-.2718	.8384	-.2265	--	.1665	.5892	-.2691	.7742	-.2718	-.2541	-.0789	-.0343	--	.9486	-.3871	.0109	.8106	.6621	-.4299	.9198	-.3283	-.1495	-.3903	.0668	.5155	-.1663	--	-.3148	.9887	-.4663
	p=.620	p= ---	p=.472	p=.448	p=.418	p=.006	p=.018	p=.019	p= ---	p=.425	p=.827	p=.478	p=.308	p= ---	p=.492	p=.289	p=.891	p=.226	p=.653	p=.555	p=.018	p=.625	p= ---	p=.721	p=.164	p=.559	p=.041	p=.555	p=.582	p=.866	p=.942	p= ---	p=.001	p=.391	p=.982	p=.027	p=.105	p=.336	p=.003	p=.472	p=.749	p=.387	p=.887	p=.236	p=.722	p= ---	p=.492	p=.000	p=.292
Monophenolase activity, 100 µg/mL	.1846	.3287	1.0000	.9810	.9598	-.5243	-.4908	-.3230	--	-.3924	-.4023	-.2831	-.5708	--	-.4427	-.7270	-.1963	-.6061	.4963	-.6285	.0119	.6217	--	.4320	.5484	-.7096	.4879	-.6285	-.0926	.3654	-.0220	--	.3497	.4364	.5535	.5167	.7155	-.7240	.5933	-.7952	-.4341	-.7085	.1559	.3200	.4642	--	.3097	.3221	-.6887
	p=.692	p=.472	p= ---	p=.000	p=.001	p=.227	p=.263	p=.480	p= ---	p=.384	p=.371	p=.538	p=.181	p= ---	p=.320	p=.064	p=.673	p=.149	p=.257	p=.131	p=.980	p=.136	p= ---	p=.333	p=.202	p=.074	p=.267	p=.131	p=.844	p=.420	p=.963	p= ---	p=.442	p=.328	p=.197	p=.235	p=.071	p=.066	p=.160	p=.033	p=.330	p=.075	p=.739	p=.484	p=.294	p= ---	p=.499	p=.481	p=.087
Monophenolase activity, 50 µg/mL	.2632	.3457	.9810	1.0000	.9672	-.5410	-.4671	-.3151	--	-.2693	-.4723	-.1469	-.5552	--	-.4957	-.7049	-.2662	-.5599	.5282	-.5412	-.0141	.5357	--	.4131	.4849	-.7772	.4401	-.5412	.0463	.3052	-.1021	--	.3528	.4276	.6752	.4621	.6479	-.6642	.5975	-.7496	-.5328	-.7090	.0274	.2474	.3346	--	.2563	.3519	-.6570
	p=.569	p=.448	p=.000	p= ---	p=.000	p=.210	p=.291	p=.491	p= ---	p=.559	p=.285	p=.753	p=.196	p= ---	p=.258	p=.077	p=.564	p=.191	p=.223	p=.210	p=.976	p=.215	p= ---	p=.357	p=.270	p=.040	p=.323	p=.210	p=.921	p=.506	p=.828	p= ---	p=.438	p=.339	p=.096	p=.297	p=.116	p=.104	p=.157	p=.052	p=.218	p=.074	p=.954	p=.593	p=.463	p= ---	p=.579	p=.439	p=.109
Monophenolase activity, 25 µg/mL	.3164	.3673	.9598	.9672	1.0000	-.5810	-.5734	-.2104	--	-.2312	-.5616	-.1380	-.4332	--	-.3466	-.5754	-.4295	-.4589	.4967	-.4942	-.0140	.5555	--	.4015	.3944	-.6242	.4092	-.4942	.0672	.1929	-.2421	--	.3169	.3713	.6843	.4983	.5699	-.5577	.5985	-.6398	-.3768	-.5790	-.0839	.1565	.3513	--	.2033	.3825	-.5193
	p=.489	p=.418	p=.001	p=.000	p= ---	p=.171	p=.178	p=.651	p= ---	p=.618	p=.189	p=.768	p=.332	p= ---	p=.446	p=.177	p=.336	p=.300	p=.257	p=.260	p=.976	p=.195	p= ---	p=.372	p=.381	p=.134	p=.362	p=.260	p=.886	p=.679	p=.601	p= ---	p=.489	p=.412	p=.090	p=.255	p=.182	p=.193	p=.156	p=.122	p=.405	p=.173	p=.858	p=.738	p=.440	p= ---	p=.662	p=.397	p=.232
Diphenolase activity, 100 µg/mL	-.5237	-.8983	-.5243	-.5410	-.5810	1.0000	.9230	.7048	--	.1596	.4842	.1105	.2916	--	.1816	.4242	.3640	.4013	-.2186	.3356	-.5845	.1669	--	.0596	-.4063	.3379	-.5616	.3356	.0263	.2891	-.0625	--	-.7751	.3346	-.1514	-.8180	-.6357	.3571	-.9295	.4006	.1730	.4150	.1450	-.2399	-.0115	--	.4765	-.8593	.4375
	p=.228	p=.006	p=.227	p=.210	p=.171	p= ---	p=.003	p=.077	p= ---	p=.733	p=.271	p=.814	p=.526	p= ---	p=.697	p=.343	p=.422	p=.372	p=.638	p=.462	p=.168	p=.721	p= ---	p=.899	p=.366	p=.458	p=.190	p=.462	p=.955	p=.530	p=.894	p= ---	p=.041	p=.463	p=.746	p=.025	p=.125	p=.432	p=.002	p=.373	p=.711	p=.355	p=.756	p=.604	p=.980	p= ---	p=.280	p=.013	p=.326
Diphenolase activity, 50 µg/mL	-.3193	-.8395	-.4908	-.4671	-.5734	.9230	1.0000	.5797	--	.2113	.4132	.1890	.2917	--	.1403	.2510	.4200	.2684	-.0696	.2061	-.5121	-.0466	--	.0112	-.4038	.2052	-.5816	.2061	.0656	.2413	.0997	--	-.7195	.4449	-.1202	-.9113	-.5854	.2678	-.8067	.2314	.0703	.1730	.1216	-.2229	-.2334	--	.4065	-.8233	.2484
	p=.485	p=.018	p=.263	p=.291	p=.178	p=.003	p= ---	p=.173	p= ---	p=.649	p=.357	p=.685	p=.526	p= ---	p=.764	p=.587	p=.348	p=.561	p=.882	p=.657	p=.240	p=.921	p= ---	p=.981	p=.369	p=.659	p=.171	p=.657	p=.889	p=.602	p=.832	p= ---	p=.068	p=.317	p=.797	p=.004	p=.167	p=.562	p=.028	p=.618	p=.881	p=.711	p=.795	p=.631	p=.614	p= ---	p=.365	p=.023	p=.591
Diphenolase activity, 25 µg/mL	.0361	-.8365	-.3230	-.3151	-.2104	.7048	.5797	1.0000	--	.5213	-.1948	.4413	.6902	--	.5559	.6659	-.3696	.6843	.1778	.3739	-.7703	.1508	--	-.1341	-.7894	.4829	-.8083	.3739	.4070	-.2123	-.3773	--	-.9348	.3151	.1847	-.7563	-.8307	.6363	-.7923	.5197	.3728	.5531	-.4397	-.7234	-.0147	--	.1616	-.7918	.6967
	p=.939	p=.019	p=.480	p=.491	p=.651	p=.077	p=.173	p= ---	p= ---	p=.230	p=.676	p=.322	p=.086	p= ---	p=.195	p=.102	p=.415	p=.090	p=.703	p=.409	p=.043	p=.747	p= ---	p=.774	p=.035	p=.272	p=.028	p=.409	p=.365	p=.648	p=.404	p= ---	p=.002	p=.491	p=.692	p=.049	p=.021	p=.124	p=.034	p=.232	p=.410	p=.198	p=.324	p=.066	p=.975	p= ---	p=.729	p=.034	p=.082
*Caffeoyl-glycerol	--	--	--	--	--	--	--	--	1.0000	--	--	--	--	--	--	--	--	--	--	--	--	--	--	--	--	--	--	--	--	--	--	--	--	--	--	--	--	--	--	--	--	--	--	--	--	--	--	--	--
	p= ---	p= ---	p= ---	p= ---	p= ---	p= ---	p= ---	p= ---	p= ---	p= ---	p= ---	p= ---	p= ---	p= ---	p= ---	p= ---	p= ---	p= ---	p= ---	p= ---	p= ---	p= ---	p= ---	p= ---	p= ---	p= ---	p= ---	p= ---	p= ---	p= ---	p= ---	p= ---	p= ---	p= ---	p= ---	p= ---	p= ---	p= ---	p= ---	p= ---	p= ---	p= ---	p= ---	p= ---	p= ---	p= ---	p= ---	p= ---	p= ---
p-Hydroxy benzoic acid	.4963	-.3617	-.3924	-.2693	-.2312	.1596	.2113	.5213	--	1.0000	-.5762	.9855	.6561	--	.2976	.7257	-.6501	.8500	.4188	.7121	-.5899	-.4477	--	-.6946	-.8684	.1438	-.8193	.7121	.9286	-.7497	-.2098	--	-.5308	-.3092	.3106	-.4389	-.7636	.8501	-.4371	.6611	-.0963	.5702	-.8898	-.9302	-.2926	--	-.6106	-.3416	.7204
	p=.257	p=.425	p=.384	p=.559	p=.618	p=.733	p=.649	p=.230	p= ---	p= ---	p=.176	p=.000	p=.110	p= ---	p=.517	p=.065	p=.114	p=.015	p=.350	p=.073	p=.163	p=.314	p= ---	p=.083	p=.011	p=.758	p=.024	p=.073	p=.003	p=.052	p=.652	p= ---	p=.220	p=.500	p=.498	p=.325	p=.046	p=.015	p=.327	p=.106	p=.837	p=.181	p=.007	p=.002	p=.524	p= ---	p=.145	p=.453	p=.068
Caffeic acid	-.8598	-.1023	-.4023	-.4723	-.5616	.4842	.4132	-.1948	--	-.5762	1.0000	-.5995	-.3783	--	-.2565	-.1333	.9080	-.2865	-.8005	-.0016	.3222	.1011	--	.4090	.4390	.1546	.3496	-.0016	-.6595	.6578	.1511	--	.1443	.0180	-.5388	-.1075	.1169	-.2542	-.2632	.0328	.0842	.0367	.7700	.6417	-.0156	--	.5239	-.0826	-.1344
	p=.013	p=.827	p=.371	p=.285	p=.189	p=.271	p=.357	p=.676	p= ---	p=.176	p= ---	p=.155	p=.403	p= ---	p=.579	p=.776	p=.005	p=.533	p=.031	p=.997	p=.481	p=.829	p= ---	p=.362	p=.324	p=.741	p=.442	p=.997	p=.107	p=.108	p=.746	p= ---	p=.758	p=.969	p=.212	p=.818	p=.803	p=.582	p=.569	p=.944	p=.858	p=.938	p=.043	p=.120	p=.973	p= ---	p=.227	p=.860	p=.774
*p-Coumaroylglycerol	.4914	-.3240	-.2831	-.1469	-.1380	.1105	.1890	.4413	--	.9855	-.5995	1.0000	.5314	--	.1496	.6213	-.6344	.7782	.4807	.6862	-.6061	-.3944	--	-.6559	-.7842	-.0256	-.7603	.6862	.9671	-.6802	-.1960	--	-.4677	-.2790	.4105	-.3867	-.6730	.7595	-.3808	.5698	-.2578	.4726	-.8711	-.8829	-.2578	--	-.5800	-.3009	.6216
	p=.263	p=.478	p=.538	p=.753	p=.768	p=.814	p=.685	p=.322	p= ---	p=.000	p=.155	p= ---	p=.220	p= ---	p=.749	p=.136	p=.126	p=.039	p=.275	p=.089	p=.149	p=.381	p= ---	p=.110	p=.037	p=.957	p=.047	p=.089	p=.000	p=.093	p=.674	p= ---	p=.290	p=.545	p=.360	p=.391	p=.098	p=.048	p=.399	p=.182	p=.577	p=.284	p=.011	p=.008	p=.577	p= ---	p=.172	p=.512	p=.136
p-Coumaric acid	.5060	-.4524	-.5708	-.5552	-.4332	.2916	.2917	.6902	--	.6561	-.3783	.5314	1.0000	--	.9085	.7425	-.4735	.7133	.2295	.3099	-.3448	-.5087	--	-.6067	-.9188	.7678	-.8240	.3099	.3730	-.7641	-.0224	--	-.6828	-.0918	-.2227	-.5875	-.8010	.7965	-.4528	.5784	.6709	.5506	-.6008	-.7990	-.3366	--	-.4698	-.4832	.6995
	p=.247	p=.308	p=.181	p=.196	p=.332	p=.526	p=.526	p=.086	p= ---	p=.110	p=.403	p=.220	p= ---	p= ---	p=.005	p=.056	p=.283	p=.072	p=.621	p=.499	p=.449	p=.244	p= ---	p=.149	p=.003	p=.044	p=.023	p=.499	p=.410	p=.046	p=.962	p= ---	p=.091	p=.845	p=.631	p=.165	p=.030	p=.032	p=.308	p=.174	p=.099	p=.200	p=.154	p=.031	p=.460	p= ---	p=.287	p=.272	p=.080
Metoxybenzaldehyd	--	--	--	--	--	--	--	--	--	--	--	--	--	1.0000	--	--	--	--	--	--	--	--	--	--	--	--	--	--	--	--	--	--	--	--	--	--	--	--	--	--	--	--	--	--	--	--	--	--	--
	p= ---	p= ---	p= ---	p= ---	p= ---	p= ---	p= ---	p= ---	p= ---	p= ---	p= ---	p= ---	p= ---	p= ---	p= ---	p= ---	p= ---	p= ---	p= ---	p= ---	p= ---	p= ---	p= ---	p= ---	p= ---	p= ---	p= ---	p= ---	p= ---	p= ---	p= ---	p= ---	p= ---	p= ---	p= ---	p= ---	p= ---	p= ---	p= ---	p= ---	p= ---	p= ---	p= ---	p= ---	p= ---	p= ---	p= ---	p= ---	p= ---
Vanilline	.4335	-.3144	-.4427	-.4957	-.3466	.1816	.1403	.5559	--	.2976	-.2565	.1496	.9085	--	1.0000	.5437	-.3303	.4473	.1274	-.0125	-.1086	-.3829	--	-.4394	-.6820	.8747	-.5767	-.0125	-.0065	-.6193	.0974	--	-.5354	-.0033	-.4342	-.4069	-.5489	.5419	-.2661	.3540	.8981	.3870	-.3163	-.5292	-.1990	--	-.3351	-.3708	.4885
	p=.331	p=.492	p=.320	p=.258	p=.446	p=.697	p=.764	p=.195	p= ---	p=.517	p=.579	p=.749	p=.005	p= ---	p= ---	p=.207	p=.469	p=.314	p=.785	p=.979	p=.817	p=.397	p= ---	p=.324	p=.091	p=.010	p=.175	p=.979	p=.989	p=.138	p=.835	p= ---	p=.216	p=.994	p=.330	p=.365	p=.202	p=.209	p=.564	p=.436	p=.006	p=.391	p=.490	p=.222	p=.669	p= ---	p=.462	p=.413	p=.266
Ferulic acid	.0348	-.4687	-.7270	-.7049	-.5754	.4242	.2510	.6659	--	.7257	-.1333	.6213	.7425	--	.5437	1.0000	-.4159	.9661	-.0974	.8178	-.4656	-.3027	--	-.5955	-.8300	.6461	-.7411	.8178	.5362	-.6163	-.2787	--	-.6025	-.4867	-.1417	-.4098	-.8688	.9705	-.6840	.9527	.3637	.9610	-.5970	-.7741	-.1029	--	-.4475	-.4372	.9911
	p=.941	p=.289	p=.064	p=.077	p=.177	p=.343	p=.587	p=.102	p= ---	p=.065	p=.776	p=.136	p=.056	p= ---	p=.207	p= ---	p=.353	p=.000	p=.835	p=.025	p=.292	p=.509	p= ---	p=.158	p=.021	p=.117	p=.057	p=.025	p=.215	p=.141	p=.545	p= ---	p=.152	p=.268	p=.762	p=.361	p=.011	p=.000	p=.090	p=.001	p=.423	p=.001	p=.157	p=.041	p=.826	p= ---	p=.314	p=.327	p=.000
Isoferulic acid	-.6973	-.0643	-.1963	-.2662	-.4295	.3640	.4200	-.3696	--	-.6501	.9080	-.6344	-.4735	--	-.3303	-.4159	1.0000	-.5101	-.5271	-.2836	.3430	.0708	--	.3564	.5565	-.0609	.3897	-.2836	-.7121	.7021	.4661	--	.2052	.1754	-.5494	-.0769	.3337	-.4855	-.0996	-.2964	-.0430	-.2943	.8862	.7274	.0242	--	.5108	-.0895	-.4457
	p=.082	p=.891	p=.673	p=.564	p=.336	p=.422	p=.348	p=.415	p= ---	p=.114	p=.005	p=.126	p=.283	p= ---	p=.469	p=.353	p= ---	p=.242	p=.224	p=.538	p=.451	p=.880	p= ---	p=.433	p=.195	p=.897	p=.387	p=.538	p=.073	p=.079	p=.292	p= ---	p=.659	p=.707	p=.201	p=.870	p=.465	p=.269	p=.832	p=.519	p=.927	p=.522	p=.008	p=.064	p=.959	p= ---	p=.241	p=.849	p=.316
Benzoic acid	.1293	-.5257	-.6061	-.5599	-.4589	.4013	.2684	.6843	--	.8500	-.2865	.7782	.7133	--	.4473	.9661	-.5101	1.0000	.1154	.8363	-.6251	-.2596	--	-.6658	-.8730	.4630	-.8252	.8363	.7137	-.6409	-.2496	--	-.6578	-.4404	.0244	-.4275	-.8632	.9685	-.6941	.8948	.1771	.9008	-.6950	-.8793	-.0453	--	-.4823	-.4959	.9587
	p=.782	p=.226	p=.149	p=.191	p=.300	p=.372	p=.561	p=.090	p= ---	p=.015	p=.533	p=.039	p=.072	p= ---	p=.314	p=.000	p=.242	p= ---	p=.805	p=.019	p=.133	p=.574	p= ---	p=.103	p=.010	p=.295	p=.022	p=.019	p=.072	p=.121	p=.589	p= ---	p=.108	p=.323	p=.959	p=.339	p=.012	p=.000	p=.084	p=.007	p=.704	p=.006	p=.083	p=.009	p=.923	p= ---	p=.273	p=.258	p=.001
*Ferulic acid derivate	.6752	-.2087	.4963	.5282	.4967	-.2186	-.0696	.1778	--	.4188	-.8005	.4807	.2295	--	.1274	-.0974	-.5271	.1154	1.0000	-.2339	-.5285	.0723	--	-.4225	-.3127	-.3496	-.4229	-.2339	.5038	-.3510	.2989	--	-.3228	.2580	.3891	-.0605	.0221	.0162	.0812	-.3255	-.2339	-.2754	-.4014	-.5109	.2614	--	-.2797	-.2730	-.1314
	p=.096	p=.653	p=.257	p=.223	p=.257	p=.638	p=.882	p=.703	p= ---	p=.350	p=.031	p=.275	p=.621	p= ---	p=.785	p=.835	p=.224	p=.805	p= ---	p=.614	p=.223	p=.878	p= ---	p=.345	p=.495	p=.442	p=.344	p=.614	p=.249	p=.440	p=.515	p= ---	p=.480	p=.576	p=.388	p=.897	p=.962	p=.973	p=.863	p=.476	p=.614	p=.550	p=.372	p=.241	p=.571	p= ---	p=.543	p=.554	p=.779
Acetyl-p-coumraoylglycerol	-.1633	-.2718	-.6285	-.5412	-.4942	.3356	.2061	.3739	--	.7121	-.0016	.6862	.3099	--	-.0125	.8178	-.2836	.8363	-.2339	1.0000	-.3918	-.2550	--	-.4240	-.5586	.1955	-.4915	1.0000	.6709	-.3871	-.4222	--	-.3023	-.5969	.1320	-.2500	-.6984	.8187	-.5766	.9156	-.1667	.8536	-.5631	-.5707	-.1667	--	-.3749	-.1945	.8445
	p=.726	p=.555	p=.131	p=.210	p=.260	p=.462	p=.657	p=.409	p= ---	p=.073	p=.997	p=.089	p=.499	p= ---	p=.979	p=.025	p=.538	p=.019	p=.614	p= ---	p=.385	p=.581	p= ---	p=.343	p=.192	p=.674	p=.263	p= ---	p=.099	p=.391	p=.345	p= ---	p=.510	p=.157	p=.778	p=.589	p=.081	p=.024	p=.175	p=.004	p=.721	p=.015	p=.188	p=.181	p=.721	p= ---	p=.407	p=.676	p=.017
3,4-Dimethylcaffeic acid (DMCA)	.0004	.8384	.0119	-.0141	-.0140	-.5845	-.5121	-.7703	--	-.5899	.3222	-.6061	-.3448	--	-.1086	-.4656	.3430	-.6251	-.5285	-.3918	1.0000	-.3497	--	.2835	.6043	.0649	.7656	-.3918	-.6343	.0872	.1256	--	.8424	-.2432	-.3933	.5417	.5653	-.4601	.7403	-.3074	.1913	-.3851	.3878	.7075	-.3413	--	-.1050	.8108	-.4843
	p=.999	p=.018	p=.980	p=.976	p=.976	p=.168	p=.240	p=.043	p= ---	p=.163	p=.481	p=.149	p=.449	p= ---	p=.817	p=.292	p=.451	p=.133	p=.223	p=.385	p= ---	p=.442	p= ---	p=.538	p=.151	p=.890	p=.045	p=.385	p=.126	p=.852	p=.789	p= ---	p=.017	p=.599	p=.383	p=.209	p=.186	p=.299	p=.057	p=.502	p=.681	p=.394	p=.390	p=.075	p=.454	p= ---	p=.823	p=.027	p=.271
*Apigenin-O-glucoside	-.5021	-.2265	.6217	.5357	.5555	.1669	-.0466	.1508	--	-.4477	.1011	-.3944	-.5087	--	-.3829	-.3027	.0708	-.2596	.0723	-.2550	-.3497	1.0000	--	.5686	.4133	-.3810	.2781	-.2550	-.2028	.6851	-.2283	--	-.0887	.4391	.3636	.2113	.3471	-.4592	-.0955	-.3547	-.2550	-.1670	.3790	.2725	.7581	--	.7133	-.1794	-.2376
	p=.251	p=.625	p=.136	p=.215	p=.195	p=.721	p=.921	p=.747	p= ---	p=.314	p=.829	p=.381	p=.244	p= ---	p=.397	p=.509	p=.880	p=.574	p=.878	p=.581	p=.442	p= ---	p= ---	p=.183	p=.357	p=.399	p=.546	p=.581	p=.663	p=.089	p=.622	p= ---	p=.850	p=.324	p=.423	p=.649	p=.446	p=.300	p=.839	p=.435	p=.581	p=.720	p=.402	p=.554	p=.048	p= ---	p=.072	p=.700	p=.608
Luteolin	--	--	--	--	--	--	--	--	--	--	--	--	--	--	--	--	--	--	--	--	--	--	1.0000	--	--	--	--	--	--	--	--	--	--	--	--	--	--	--	--	--	--	--	--	--	--	--	--	--	--
	p= ---	p= ---	p= ---	p= ---	p= ---	p= ---	p= ---	p= ---	p= ---	p= ---	p= ---	p= ---	p= ---	p= ---	p= ---	p= ---	p= ---	p= ---	p= ---	p= ---	p= ---	p= ---	p= ---	p= ---	p= ---	p= ---	p= ---	p= ---	p= ---	p= ---	p= ---	p= ---	p= ---	p= ---	p= ---	p= ---	p= ---	p= ---	p= ---	p= ---	p= ---	p= ---	p= ---	p= ---	p= ---	p= ---	p= ---	p= ---	p= ---
Quercetin	-.4564	.1665	.4320	.4131	.4015	.0596	.0112	-.1341	--	-.6946	.4090	-.6559	-.6067	--	-.4394	-.5955	.3564	-.6658	-.4225	-.4240	.2835	.5686	--	1.0000	.6252	-.2900	.6308	-.4240	-.5193	.8067	-.4418	--	.3019	.6021	.3175	.0884	.4042	-.6680	.2324	-.4690	-.1274	-.4871	.4865	.6722	-.0174	--	.8567	.2445	-.5017
	p=.303	p=.721	p=.333	p=.357	p=.372	p=.899	p=.981	p=.774	p= ---	p=.083	p=.362	p=.110	p=.149	p= ---	p=.324	p=.158	p=.433	p=.103	p=.345	p=.343	p=.538	p=.183	p= ---	p= ---	p=.133	p=.528	p=.129	p=.343	p=.232	p=.028	p=.321	p= ---	p=.511	p=.153	p=.488	p=.851	p=.369	p=.101	p=.616	p=.288	p=.786	p=.268	p=.268	p=.098	p=.970	p= ---	p=.014	p=.597	p=.251
Pinobanksin-5-methyl ether	-.4369	.5892	.5484	.4849	.3944	-.4063	-.4038	-.7894	--	-.8684	.4390	-.7842	-.9188	--	-.6820	-.8300	.5565	-.8730	-.3127	-.5586	.6043	.4133	--	.6252	1.0000	-.5440	.9464	-.5586	-.6692	.7229	.1729	--	.7845	.1056	-.0509	.6720	.9199	-.9029	.6184	-.6954	-.3580	-.6468	.7554	.9455	.3015	--	.4408	.5847	-.8129
	p=.327	p=.164	p=.202	p=.270	p=.381	p=.366	p=.369	p=.035	p= ---	p=.011	p=.324	p=.037	p=.003	p= ---	p=.091	p=.021	p=.195	p=.010	p=.495	p=.192	p=.151	p=.357	p= ---	p=.133	p= ---	p=.207	p=.001	p=.192	p=.100	p=.066	p=.711	p= ---	p=.037	p=.822	p=.914	p=.098	p=.003	p=.005	p=.139	p=.083	p=.430	p=.116	p=.050	p=.001	p=.511	p= ---	p=.322	p=.168	p=.026
Cinnamic acid	.0357	-.2691	-.7096	-.7772	-.6242	.3379	.2052	.4829	--	.1438	.1546	-.0256	.7678	--	.8747	.6461	-.0609	.4630	-.3496	.1955	.0649	-.3810	--	-.2900	-.5440	1.0000	-.4109	.1955	-.1868	-.4354	-.0311	--	-.4119	-.1929	-.6150	-.3736	-.5842	.5797	-.3846	.5713	.9294	.5936	-.1244	-.3160	-.2491	--	-.2141	-.2907	.6064
	p=.939	p=.559	p=.074	p=.040	p=.134	p=.458	p=.659	p=.272	p= ---	p=.758	p=.741	p=.957	p=.044	p= ---	p=.010	p=.117	p=.897	p=.295	p=.442	p=.674	p=.890	p=.399	p= ---	p=.528	p=.207	p= ---	p=.360	p=.674	p=.688	p=.329	p=.947	p= ---	p=.358	p=.679	p=.142	p=.409	p=.168	p=.173	p=.394	p=.180	p=.002	p=.160	p=.790	p=.490	p=.590	p= ---	p=.645	p=.527	p=.149
Quercetin-3-methyl ether	-.3136	.7742	.4879	.4401	.4092	-.5616	-.5816	-.8083	--	-.8193	.3496	-.7603	-.8240	--	-.5767	-.7411	.3897	-.8252	-.4229	-.4915	.7656	.2781	--	.6308	.9464	-.4109	1.0000	-.4915	-.6408	.5545	-.0136	--	.8962	-.0215	-.0262	.7539	.8677	-.8046	.7467	-.5779	-.2316	-.5629	.5939	.9069	.1372	--	.3053	.7842	-.7124
	p=.493	p=.041	p=.267	p=.323	p=.362	p=.190	p=.171	p=.028	p= ---	p=.024	p=.442	p=.047	p=.023	p= ---	p=.175	p=.057	p=.387	p=.022	p=.344	p=.263	p=.045	p=.546	p= ---	p=.129	p=.001	p=.360	p= ---	p=.263	p=.121	p=.196	p=.977	p= ---	p=.006	p=.964	p=.956	p=.050	p=.011	p=.029	p=.054	p=.174	p=.617	p=.188	p=.160	p=.005	p=.769	p= ---	p=.506	p=.037	p=.072
*1-Caffeoyl-3-p-coumaroyl glycerol	-.1633	-.2718	-.6285	-.5412	-.4942	.3356	.2061	.3739	--	.7121	-.0016	.6862	.3099	--	-.0125	.8178	-.2836	.8363	-.2339	1.0000	-.3918	-.2550	--	-.4240	-.5586	.1955	-.4915	1.0000	.6709	-.3871	-.4222	--	-.3023	-.5969	.1320	-.2500	-.6984	.8187	-.5766	.9156	-.1667	.8536	-.5631	-.5707	-.1667	--	-.3749	-.1945	.8445
	p=.726	p=.555	p=.131	p=.210	p=.260	p=.462	p=.657	p=.409	p= ---	p=.073	p=.997	p=.089	p=.499	p= ---	p=.979	p=.025	p=.538	p=.019	p=.614	p= ---	p=.385	p=.581	p= ---	p=.343	p=.192	p=.674	p=.263	p= ---	p=.099	p=.391	p=.345	p= ---	p=.510	p=.157	p=.778	p=.589	p=.081	p=.024	p=.175	p=.004	p=.721	p=.015	p=.188	p=.181	p=.721	p= ---	p=.407	p=.676	p=.017
Naringenine	.4465	-.2541	-.0926	.0463	.0672	.0263	.0656	.4070	--	.9286	-.6595	.9671	.3730	--	-.0065	.5362	-.7121	.7137	.5038	.6709	-.6343	-.2028	--	-.5193	-.6692	-.1868	-.6408	.6709	1.0000	-.5773	-.3366	--	-.3867	-.2436	.5979	-.2535	-.5633	.6573	-.3011	.4978	-.3974	.4202	-.8794	-.8286	-.1391	--	-.4880	-.2098	.5613
	p=.315	p=.582	p=.844	p=.921	p=.886	p=.955	p=.889	p=.365	p= ---	p=.003	p=.107	p=.000	p=.410	p= ---	p=.989	p=.215	p=.073	p=.072	p=.249	p=.099	p=.126	p=.663	p= ---	p=.232	p=.100	p=.688	p=.121	p=.099	p= ---	p=.175	p=.460	p= ---	p=.392	p=.599	p=.156	p=.583	p=.188	p=.109	p=.512	p=.256	p=.377	p=.348	p=.009	p=.021	p=.766	p= ---	p=.267	p=.652	p=.190
Pinobanksin	-.7531	-.0789	.3654	.3052	.1929	.2891	.2413	-.2123	--	-.7497	.6578	-.6802	-.7641	--	-.6193	-.6163	.7021	-.6409	-.3510	-.3871	.0872	.6851	--	.8067	.7229	-.4354	.5545	-.3871	-.5773	1.0000	-.0124	--	.1941	.5245	.0755	.0687	.4917	-.7267	-.0102	-.5139	-.3265	-.4567	.7921	.7466	.3202	--	.9047	-.0378	-.5646
	p=.051	p=.866	p=.420	p=.506	p=.679	p=.530	p=.602	p=.648	p= ---	p=.052	p=.108	p=.093	p=.046	p= ---	p=.138	p=.141	p=.079	p=.121	p=.440	p=.391	p=.852	p=.089	p= ---	p=.028	p=.066	p=.329	p=.196	p=.391	p=.175	p= ---	p=.979	p= ---	p=.677	p=.227	p=.872	p=.884	p=.262	p=.064	p=.983	p=.238	p=.475	p=.303	p=.034	p=.054	p=.484	p= ---	p=.005	p=.936	p=.187
Apigenin	.0699	-.0343	-.0220	-.1021	-.2421	-.0625	.0997	-.3773	--	-.2098	.1511	-.1960	-.0224	--	.0974	-.2787	.4661	-.2496	.2989	-.4222	.1256	-.2283	--	-.4418	.1729	-.0311	-.0136	-.4222	-.3366	-.0124	1.0000	--	.0507	-.0626	-.6446	.0837	.3442	-.2565	.0952	-.3902	.0616	-.3146	.4738	.1976	.2487	--	-.2193	-.1718	-.3994
	p=.882	p=.942	p=.963	p=.828	p=.601	p=.894	p=.832	p=.404	p= ---	p=.652	p=.746	p=.674	p=.962	p= ---	p=.835	p=.545	p=.292	p=.589	p=.515	p=.345	p=.789	p=.622	p= ---	p=.321	p=.711	p=.947	p=.977	p=.345	p=.460	p=.979	p= ---	p= ---	p=.914	p=.894	p=.118	p=.858	p=.450	p=.579	p=.839	p=.387	p=.896	p=.492	p=.283	p=.671	p=.591	p= ---	p=.637	p=.713	p=.375
Caffeoyl-feruloylglycerol	--	--	--	--	--	--	--	--	--	--	--	--	--	--	--	--	--	--	--	--	--	--	--	--	--	--	--	--	--	--	--	1.0000	--	--	--	--	--	--	--	--	--	--	--	--	--	--	--	--	--
	p= ---	p= ---	p= ---	p= ---	p= ---	p= ---	p= ---	p= ---	p= ---	p= ---	p= ---	p= ---	p= ---	p= ---	p= ---	p= ---	p= ---	p= ---	p= ---	p= ---	p= ---	p= ---	p= ---	p= ---	p= ---	p= ---	p= ---	p= ---	p= ---	p= ---	p= ---	p= ---	p= ---	p= ---	p= ---	p= ---	p= ---	p= ---	p= ---	p= ---	p= ---	p= ---	p= ---	p= ---	p= ---	p= ---	p= ---	p= ---	p= ---
Chrysin-5-methyle ether	-.0354	.9486	.3497	.3528	.3169	-.7751	-.7195	-.9348	--	-.5308	.1443	-.4677	-.6828	--	-.5354	-.6025	.2052	-.6578	-.3228	-.3023	.8424	-.0887	--	.3019	.7845	-.4119	.8962	-.3023	-.3867	.1941	.0507	--	1.0000	-.3289	-.0346	.8196	.7824	-.5918	.8578	-.4207	-.3023	-.4689	.3149	.7183	-.0632	--	-.1154	.9428	-.5969
	p=.940	p=.001	p=.442	p=.438	p=.489	p=.041	p=.068	p=.002	p= ---	p=.220	p=.758	p=.290	p=.091	p= ---	p=.216	p=.152	p=.659	p=.108	p=.480	p=.510	p=.017	p=.850	p= ---	p=.511	p=.037	p=.358	p=.006	p=.510	p=.392	p=.677	p=.914	p= ---	p= ---	p=.471	p=.941	p=.024	p=.038	p=.162	p=.014	p=.347	p=.510	p=.289	p=.492	p=.069	p=.893	p= ---	p=.805	p=.001	p=.157
Kempferol	.0009	-.3871	.4364	.4276	.3713	.3346	.4449	.3151	--	-.3092	.0180	-.2790	-.0918	--	-.0033	-.4867	.1754	-.4404	.2580	-.5969	-.2432	.4391	--	.6021	.1056	-.1929	-.0215	-.5969	-.2436	.5245	-.0626	--	-.3289	1.0000	.3264	-.4539	.0805	-.4666	-.0768	-.5773	.0239	-.5842	.2623	.1596	-.0298	--	.7539	-.3768	-.4442
	p=.998	p=.391	p=.328	p=.339	p=.412	p=.463	p=.317	p=.491	p= ---	p=.500	p=.969	p=.545	p=.845	p= ---	p=.994	p=.268	p=.707	p=.323	p=.576	p=.157	p=.599	p=.324	p= ---	p=.153	p=.822	p=.679	p=.964	p=.157	p=.599	p=.227	p=.894	p= ---	p=.471	p= ---	p=.475	p=.306	p=.864	p=.291	p=.870	p=.175	p=.959	p=.168	p=.570	p=.733	p=.949	p= ---	p=.050	p=.405	p=.318
Isorhamnetin	.2434	.0109	.5535	.6752	.6843	-.1514	-.1202	.1847	--	.3106	-.5388	.4105	-.2227	--	-.4342	-.1417	-.5494	.0244	.3891	.1320	-.3933	.3636	--	.3175	-.0509	-.6150	-.0262	.1320	.5979	.0755	-.6446	--	-.0346	.3264	1.0000	-.0079	-.0287	-.0607	.1067	-.1175	-.6065	-.1866	-.5040	-.2505	-.0327	--	.1855	.1032	-.0406
	p=.599	p=.982	p=.197	p=.096	p=.090	p=.746	p=.797	p=.692	p= ---	p=.498	p=.212	p=.360	p=.631	p= ---	p=.330	p=.762	p=.201	p=.959	p=.388	p=.778	p=.383	p=.423	p= ---	p=.488	p=.914	p=.142	p=.956	p=.778	p=.156	p=.872	p=.118	p= ---	p=.941	p=.475	p= ---	p=.987	p=.951	p=.897	p=.820	p=.802	p=.149	p=.689	p=.249	p=.588	p=.945	p= ---	p=.691	p=.826	p=.931
Quercetin-methyl ether	-.0142	.8106	.5167	.4621	.4983	-.8180	-.9113	-.7563	--	-.4389	-.1075	-.3867	-.5875	--	-.4069	-.4098	-.0769	-.4275	-.0605	-.2500	.5417	.2113	--	.0884	.6720	-.3736	.7539	-.2500	-.2535	.0687	.0837	--	.8196	-.4539	-.0079	1.0000	.7821	-.4717	.7564	-.3478	-.2500	-.2508	.2163	.4880	.4338	--	-.2221	.7893	-.4148
	p=.976	p=.027	p=.235	p=.297	p=.255	p=.025	p=.004	p=.049	p= ---	p=.325	p=.818	p=.391	p=.165	p= ---	p=.365	p=.361	p=.870	p=.339	p=.897	p=.589	p=.209	p=.649	p= ---	p=.851	p=.098	p=.409	p=.050	p=.589	p=.583	p=.884	p=.858	p= ---	p=.024	p=.306	p=.987	p= ---	p=.038	p=.285	p=.049	p=.445	p=.589	p=.587	p=.641	p=.267	p=.331	p= ---	p=.632	p=.035	p=.355
Luteolin-5-methyl ether	-.1141	.6621	.7155	.6479	.5699	-.6357	-.5854	-.8307	--	-.7636	.1169	-.6730	-.8010	--	-.5489	-.8688	.3337	-.8632	.0221	-.6984	.5653	.3471	--	.4042	.9199	-.5842	.8677	-.6984	-.5633	.4917	.3442	--	.7824	.0805	-.0287	.7821	1.0000	-.9040	.7811	-.8223	-.3320	-.7467	.6152	.7986	.3893	--	.2096	.6168	-.8791
	p=.808	p=.105	p=.071	p=.116	p=.182	p=.125	p=.167	p=.021	p= ---	p=.046	p=.803	p=.098	p=.030	p= ---	p=.202	p=.011	p=.465	p=.012	p=.962	p=.081	p=.186	p=.446	p= ---	p=.369	p=.003	p=.168	p=.011	p=.081	p=.188	p=.262	p=.450	p= ---	p=.038	p=.864	p=.951	p=.038	p= ---	p=.005	p=.038	p=.023	p=.467	p=.054	p=.141	p=.031	p=.388	p= ---	p=.652	p=.140	p=.009
**1,3-Di-p-coumaroylglycerol	.2136	-.4299	-.7240	-.6642	-.5577	.3571	.2678	.6363	--	.8501	-.2542	.7595	.7965	--	.5419	.9705	-.4855	.9685	.0162	.8187	-.4601	-.4592	--	-.6680	-.9029	.5797	-.8046	.8187	.6573	-.7267	-.2565	--	-.5918	-.4666	-.0607	-.4717	-.9040	1.0000	-.6222	.9253	.2945	.8810	-.7228	-.8517	-.2652	--	-.5534	-.4040	.9576
	p=.646	p=.336	p=.066	p=.104	p=.193	p=.432	p=.562	p=.124	p= ---	p=.015	p=.582	p=.048	p=.032	p= ---	p=.209	p=.000	p=.269	p=.000	p=.973	p=.024	p=.299	p=.300	p= ---	p=.101	p=.005	p=.173	p=.029	p=.024	p=.109	p=.064	p=.579	p= ---	p=.162	p=.291	p=.897	p=.285	p=.005	p= ---	p=.136	p=.003	p=.521	p=.009	p=.066	p=.015	p=.565	p= ---	p=.197	p=.369	p=.001
Quercetine-5,7-dimethyl ether	.3922	.9198	.5933	.5975	.5985	-.9295	-.8067	-.7923	--	-.4371	-.2632	-.3808	-.4528	--	-.2661	-.6840	-.0996	-.6941	.0812	-.5766	.7403	-.0955	--	.2324	.6184	-.3846	.7467	-.5766	-.3011	-.0102	.0952	--	.8578	-.0768	.1067	.7564	.7811	-.6222	1.0000	-.6275	-.1481	-.6646	.1196	.5166	-.0767	--	-.1917	.8826	-.6879
	p=.384	p=.003	p=.160	p=.157	p=.156	p=.002	p=.028	p=.034	p= ---	p=.327	p=.569	p=.399	p=.308	p= ---	p=.564	p=.090	p=.832	p=.084	p=.863	p=.175	p=.057	p=.839	p= ---	p=.616	p=.139	p=.394	p=.054	p=.175	p=.512	p=.983	p=.839	p= ---	p=.014	p=.870	p=.820	p=.049	p=.038	p=.136	p= ---	p=.131	p=.751	p=.103	p=.798	p=.235	p=.870	p= ---	p=.681	p=.009	p=.088
p-Coumaroyl-feruloylglycerol	-.1050	-.3283	-.7952	-.7496	-.6398	.4006	.2314	.5197	--	.6611	.0328	.5698	.5784	--	.3540	.9527	-.2964	.8948	-.3255	.9156	-.3074	-.3547	--	-.4690	-.6954	.5713	-.5779	.9156	.4978	-.5139	-.3902	--	-.4207	-.5773	-.1175	-.3478	-.8223	.9253	-.6275	1.0000	.2439	.9602	-.5437	-.6197	-.2319	--	-.4059	-.2707	.9613
	p=.823	p=.472	p=.033	p=.052	p=.122	p=.373	p=.618	p=.232	p= ---	p=.106	p=.944	p=.182	p=.174	p= ---	p=.436	p=.001	p=.519	p=.007	p=.476	p=.004	p=.502	p=.435	p= ---	p=.288	p=.083	p=.180	p=.174	p=.004	p=.256	p=.238	p=.387	p= ---	p=.347	p=.175	p=.802	p=.445	p=.023	p=.003	p=.131	p= ---	p=.598	p=.001	p=.207	p=.138	p=.617	p= ---	p=.366	p=.557	p=.001
Di-feruloiloglicerol	.1365	-.1495	-.4341	-.5328	-.3768	.1730	.0703	.3728	--	-.0963	.0842	-.2578	.6709	--	.8981	.3637	-.0430	.1771	-.2339	-.1667	.1913	-.2550	--	-.1274	-.3580	.9294	-.2316	-.1667	-.3974	-.3265	.0616	--	-.3023	.0239	-.6065	-.2500	-.3320	.2945	-.1481	.2439	1.0000	.2959	.0250	-.1432	-.1667	--	-.0911	-.1945	.3206
	p=.770	p=.749	p=.330	p=.218	p=.405	p=.711	p=.881	p=.410	p= ---	p=.837	p=.858	p=.577	p=.099	p= ---	p=.006	p=.423	p=.927	p=.704	p=.614	p=.721	p=.681	p=.581	p= ---	p=.786	p=.430	p=.002	p=.617	p=.721	p=.377	p=.475	p=.896	p= ---	p=.510	p=.959	p=.149	p=.589	p=.467	p=.521	p=.751	p=.598	p= ---	p=.519	p=.958	p=.759	p=.721	p= ---	p=.846	p=.676	p=.483
2-Acetyo-1,3-di-caffeoylglycerol	-.1926	-.3903	-.7085	-.7090	-.5790	.4150	.1730	.5531	--	.5702	.0367	.4726	.5506	--	.3870	.9610	-.2943	.9008	-.2754	.8536	-.3851	-.1670	--	-.4871	-.6468	.5936	-.5629	.8536	.4202	-.4567	-.3146	--	-.4689	-.5842	-.1866	-.2508	-.7467	.8810	-.6646	.9602	.2959	1.0000	-.4426	-.6030	.0329	--	-.3576	-.3450	.9615
	p=.679	p=.387	p=.075	p=.074	p=.173	p=.355	p=.711	p=.198	p= ---	p=.181	p=.938	p=.284	p=.200	p= ---	p=.391	p=.001	p=.522	p=.006	p=.550	p=.015	p=.394	p=.720	p= ---	p=.268	p=.116	p=.160	p=.188	p=.015	p=.348	p=.303	p=.492	p= ---	p=.289	p=.168	p=.689	p=.587	p=.054	p=.009	p=.103	p=.001	p=.519	p= ---	p=.320	p=.152	p=.944	p= ---	p=.431	p=.449	p=.001
B-styrylacrilic acid	-.6680	.0668	.1559	.0274	-.0839	.1450	.1216	-.4397	--	-.8898	.7700	-.8711	-.6008	--	-.3163	-.5970	.8862	-.6950	-.4014	-.5631	.3878	.3790	--	.4865	.7554	-.1244	.5939	-.5631	-.8794	.7921	.4738	--	.3149	.2623	-.5040	.2163	.6152	-.7228	.1196	-.5437	.0250	-.4426	1.0000	.8512	.3531	--	.6036	.0271	-.6226
	p=.101	p=.887	p=.739	p=.954	p=.858	p=.756	p=.795	p=.324	p= ---	p=.007	p=.043	p=.011	p=.154	p= ---	p=.490	p=.157	p=.008	p=.083	p=.372	p=.188	p=.390	p=.402	p= ---	p=.268	p=.050	p=.790	p=.160	p=.188	p=.009	p=.034	p=.283	p= ---	p=.492	p=.570	p=.249	p=.641	p=.141	p=.066	p=.798	p=.207	p=.958	p=.320	p= ---	p=.015	p=.437	p= ---	p=.151	p=.954	p=.135
Galangin-5-methyl ether	-.5130	.5155	.3200	.2474	.1565	-.2399	-.2229	-.7234	--	-.9302	.6417	-.8829	-.7990	--	-.5292	-.7741	.7274	-.8793	-.5109	-.5707	.7075	.2725	--	.6722	.9455	-.3160	.9069	-.5707	-.8286	.7466	.1976	--	.7183	.1596	-.2505	.4880	.7986	-.8517	.5166	-.6197	-.1432	-.6030	.8512	1.0000	.1127	--	.5097	.5087	-.7646
	p=.239	p=.236	p=.484	p=.593	p=.738	p=.604	p=.631	p=.066	p= ---	p=.002	p=.120	p=.008	p=.031	p= ---	p=.222	p=.041	p=.064	p=.009	p=.241	p=.181	p=.075	p=.554	p= ---	p=.098	p=.001	p=.490	p=.005	p=.181	p=.021	p=.054	p=.671	p= ---	p=.069	p=.733	p=.588	p=.267	p=.031	p=.015	p=.235	p=.138	p=.759	p=.152	p=.015	p= ---	p=.810	p= ---	p=.243	p=.244	p=.045
Pinobanksin-5-methyl-ether-3-O-acetate	-.3587	-.1663	.4642	.3346	.3513	-.0115	-.2334	-.0147	--	-.2926	-.0156	-.2578	-.3366	--	-.1990	-.1029	.0242	-.0453	.2614	-.1667	-.3413	.7581	--	-.0174	.3015	-.2491	.1372	-.1667	-.1391	.3202	.2487	--	-.0632	-.0298	-.0327	.4338	.3893	-.2652	-.0767	-.2319	-.1667	.0329	.3531	.1127	1.0000	--	.2056	-.1945	-.1165
	p=.429	p=.722	p=.294	p=.463	p=.440	p=.980	p=.614	p=.975	p= ---	p=.524	p=.973	p=.577	p=.460	p= ---	p=.669	p=.826	p=.959	p=.923	p=.571	p=.721	p=.454	p=.048	p= ---	p=.970	p=.511	p=.590	p=.769	p=.721	p=.766	p=.484	p=.591	p= ---	p=.893	p=.949	p=.945	p=.331	p=.388	p=.565	p=.870	p=.617	p=.721	p=.944	p=.437	p=.810	p= ---	p= ---	p=.658	p=.676	p=.804
*Caffeic acid butenic or isobutenic ester	--	--	--	--	--	--	--	--	--	--	--	--	--	--	--	--	--	--	--	--	--	--	--	--	--	--	--	--	--	--	--	--	--	--	--	--	--	--	--	--	--	--	--	--	--	1.0000	--	--	--
	p= ---	p= ---	p= ---	p= ---	p= ---	p= ---	p= ---	p= ---	p= ---	p= ---	p= ---	p= ---	p= ---	p= ---	p= ---	p= ---	p= ---	p= ---	p= ---	p= ---	p= ---	p= ---	p= ---	p= ---	p= ---	p= ---	p= ---	p= ---	p= ---	p= ---	p= ---	p= ---	p= ---	p= ---	p= ---	p= ---	p= ---	p= ---	p= ---	p= ---	p= ---	p= ---	p= ---	p= ---	p= ---	p= ---	p= ---	p= ---	p= ---
Rhamnetin	-.6285	-.3148	.3097	.2563	.2033	.4765	.4065	.1616	--	-.6106	.5239	-.5800	-.4698	--	-.3351	-.4475	.5108	-.4823	-.2797	-.3749	-.1050	.7133	--	.8567	.4408	-.2141	.3053	-.3749	-.4880	.9047	-.2193	--	-.1154	.7539	.1855	-.2221	.2096	-.5534	-.1917	-.4059	-.0911	-.3576	.6036	.5097	.2056	--	1.0000	-.2564	-.3768
	p=.131	p=.492	p=.499	p=.579	p=.662	p=.280	p=.365	p=.729	p= ---	p=.145	p=.227	p=.172	p=.287	p= ---	p=.462	p=.314	p=.241	p=.273	p=.543	p=.407	p=.823	p=.072	p= ---	p=.014	p=.322	p=.645	p=.506	p=.407	p=.267	p=.005	p=.637	p= ---	p=.805	p=.050	p=.691	p=.632	p=.652	p=.197	p=.681	p=.366	p=.846	p=.431	p=.151	p=.243	p=.658	p= ---	p= ---	p=.579	p=.405
Quercetin-dimethyl ether	.1734	.9887	.3221	.3519	.3825	-.8593	-.8233	-.7918	--	-.3416	-.0826	-.3009	-.4832	--	-.3708	-.4372	-.0895	-.4959	-.2730	-.1945	.8108	-.1794	--	.2445	.5847	-.2907	.7842	-.1945	-.2098	-.0378	-.1718	--	.9428	-.3768	.1032	.7893	.6168	-.4040	.8826	-.2707	-.1945	-.3450	.0271	.5087	-.1945	--	-.2564	1.0000	-.4162
	p=.710	p=.000	p=.481	p=.439	p=.397	p=.013	p=.023	p=.034	p= ---	p=.453	p=.860	p=.512	p=.272	p= ---	p=.413	p=.327	p=.849	p=.258	p=.554	p=.676	p=.027	p=.700	p= ---	p=.597	p=.168	p=.527	p=.037	p=.676	p=.652	p=.936	p=.713	p= ---	p=.001	p=.405	p=.826	p=.035	p=.140	p=.369	p=.009	p=.557	p=.676	p=.449	p=.954	p=.244	p=.676	p= ---	p=.579	p= ---	p=.353
2-Acetyl-1-caffeoyl-3-p-coumaroylglycerol	.0012	-.4663	-.6887	-.6570	-.5193	.4375	.2484	.6967	--	.7204	-.1344	.6216	.6995	--	.4885	.9911	-.4457	.9587	-.1314	.8445	-.4843	-.2376	--	-.5017	-.8129	.6064	-.7124	.8445	.5613	-.5646	-.3994	--	-.5969	-.4442	-.0406	-.4148	-.8791	.9576	-.6879	.9613	.3206	.9615	-.6226	-.7646	-.1165	--	-.3768	-.4162	1.0000
	p=.998	p=.292	p=.087	p=.109	p=.232	p=.326	p=.591	p=.082	p= ---	p=.068	p=.774	p=.136	p=.080	p= ---	p=.266	p=.000	p=.316	p=.001	p=.779	p=.017	p=.271	p=.608	p= ---	p=.251	p=.026	p=.149	p=.072	p=.017	p=.190	p=.187	p=.375	p= ---	p=.157	p=.318	p=.931	p=.355	p=.009	p=.001	p=.088	p=.001	p=.483	p=.001	p=.135	p=.045	p=.804	p= ---	p=.405	p=.353	p= ---
Quercetin-dimethyl ether	-.0726	.9355	.3963	.3938	.3590	-.7642	-.7232	-.9262	--	-.5662	.1535	-.4988	-.7231	--	-.5665	-.6284	.2119	-.6810	-.3211	-.3225	.8210	-.0162	--	.3493	.8179	-.4418	.9208	-.3225	-.4033	.2471	.0301	--	.9973	-.2942	-.0052	.8351	.8094	-.6286	.8540	-.4487	-.3225	-.4847	.3434	.7422	-.0128	--	-.0601	.9338	-.6173
	p=.877	p=.002	p=.379	p=.382	p=.429	p=.045	p=.066	p=.003	p= ---	p=.185	p=.742	p=.254	p=.066	p= ---	p=.185	p=.131	p=.648	p=.092	p=.483	p=.481	p=.024	p=.972	p= ---	p=.442	p=.025	p=.321	p=.003	p=.481	p=.370	p=.593	p=.949	p= ---	p=.000	p=.522	p=.991	p=.019	p=.027	p=.131	p=.014	p=.313	p=.481	p=.270	p=.451	p=.056	p=.978	p= ---	p=.898	p=.002	p=.140
Caffeic acid butyl or isobutyl ester	--	--	--	--	--	--	--	--	--	--	--	--	--	--	--	--	--	--	--	--	--	--	--	--	--	--	--	--	--	--	--	--	--	--	--	--	--	--	--	--	--	--	--	--	--	--	--	--	--
	p= ---	p= ---	p= ---	p= ---	p= ---	p= ---	p= ---	p= ---	p= ---	p= ---	p= ---	p= ---	p= ---	p= ---	p= ---	p= ---	p= ---	p= ---	p= ---	p= ---	p= ---	p= ---	p= ---	p= ---	p= ---	p= ---	p= ---	p= ---	p= ---	p= ---	p= ---	p= ---	p= ---	p= ---	p= ---	p= ---	p= ---	p= ---	p= ---	p= ---	p= ---	p= ---	p= ---	p= ---	p= ---	p= ---	p= ---	p= ---	p= ---
2-Acetyl-3-caffeoyl-1-feruloylglycerol	.0595	-.4608	-.5948	-.5645	-.4498	.3531	.1778	.6258	--	.7881	-.2464	.7136	.6535	--	.4149	.9714	-.4970	.9891	.0486	.8516	-.5730	-.2106	--	-.6551	-.8024	.4695	-.7441	.8516	.6636	-.6181	-.2579	--	-.5843	-.5279	-.0173	-.3141	-.8013	.9474	-.6591	.9115	.1812	.9413	-.6478	-.8211	.0377	--	-.4923	-.4295	.9643
	p=.899	p=.298	p=.159	p=.187	p=.311	p=.437	p=.703	p=.133	p= ---	p=.035	p=.594	p=.072	p=.111	p= ---	p=.355	p=.000	p=.256	p=.000	p=.918	p=.015	p=.179	p=.650	p= ---	p=.110	p=.030	p=.288	p=.055	p=.015	p=.104	p=.139	p=.577	p= ---	p=.168	p=.223	p=.971	p=.493	p=.030	p=.001	p=.107	p=.004	p=.697	p=.002	p=.116	p=.024	p=.936	p= ---	p=.262	p=.336	p=.000
Quercetin-trimethyl ether	--	--	--	--	--	--	--	--	--	--	--	--	--	--	--	--	--	--	--	--	--	--	--	--	--	--	--	--	--	--	--	--	--	--	--	--	--	--	--	--	--	--	--	--	--	--	--	--	--
	p= ---	p= ---	p= ---	p= ---	p= ---	p= ---	p= ---	p= ---	p= ---	p= ---	p= ---	p= ---	p= ---	p= ---	p= ---	p= ---	p= ---	p= ---	p= ---	p= ---	p= ---	p= ---	p= ---	p= ---	p= ---	p= ---	p= ---	p= ---	p= ---	p= ---	p= ---	p= ---	p= ---	p= ---	p= ---	p= ---	p= ---	p= ---	p= ---	p= ---	p= ---	p= ---	p= ---	p= ---	p= ---	p= ---	p= ---	p= ---	p= ---
Caffeic acid prenyl ester 1	-.8063	-.4661	-.1430	-.1672	-.3239	.7074	.7046	.0636	--	-.3728	.7940	-.3316	-.4328	--	-.4511	-.2203	.8049	-.2342	-.3929	-.0032	-.1725	.3686	--	.4677	.3142	-.2076	.0947	-.0032	-.3400	.8110	.1017	--	-.1776	.4002	-.1072	-.3835	.0210	-.2947	-.4824	-.1150	-.2743	-.1133	.6459	.4283	.1028	--	.7510	-.4277	-.1951
	p=.028	p=.292	p=.760	p=.720	p=.479	p=.075	p=.077	p=.892	p= ---	p=.410	p=.033	p=.468	p=.332	p= ---	p=.310	p=.635	p=.029	p=.613	p=.383	p=.995	p=.712	p=.416	p= ---	p=.290	p=.492	p=.655	p=.840	p=.995	p=.456	p=.027	p=.828	p= ---	p=.703	p=.374	p=.819	p=.396	p=.964	p=.521	p=.273	p=.806	p=.552	p=.809	p=.117	p=.338	p=.826	p= ---	p=.052	p=.338	p=.675
Chrysin	-.4255	.6620	.4758	.4351	.3671	-.4200	-.4210	-.7735	--	-.8424	.4573	-.7691	-.8920	--	-.6720	-.7857	.5133	-.8560	-.4458	-.4839	.6918	.3361	--	.7080	.9733	-.4846	.9794	-.4839	-.6506	.6924	-.0029	--	.8341	.0855	.0058	.6431	.8476	-.8482	.6450	-.6067	-.3206	-.6026	.6734	.9483	.1301	--	.4419	.6807	-.7502
	p=.341	p=.105	p=.280	p=.329	p=.418	p=.348	p=.347	p=.041	p= ---	p=.017	p=.302	p=.043	p=.007	p= ---	p=.098	p=.036	p=.239	p=.014	p=.316	p=.271	p=.085	p=.461	p= ---	p=.075	p=.000	p=.270	p=.000	p=.271	p=.114	p=.085	p=.995	p= ---	p=.020	p=.855	p=.990	p=.119	p=.016	p=.016	p=.118	p=.149	p=.483	p=.152	p=.097	p=.001	p=.781	p= ---	p=.321	p=.092	p=.052
Pinobanksin-7-methyl ether	-.1024	.6594	.5636	.4838	.5193	-.7104	-.8469	-.6579	--	-.4532	-.0970	-.3993	-.5928	--	-.4020	-.3803	-.0604	-.3812	.0133	-.2581	.3828	.3733	--	.0721	.6571	-.3858	.6866	-.2581	-.2542	.1399	.1349	--	.6931	-.4001	-.0150	.9740	.7744	-.4747	.6350	-.3591	-.2581	-.2087	.2758	.4504	.6266	--	-.1404	.6339	-.3881
	p=.827	p=.107	p=.188	p=.271	p=.232	p=.074	p=.016	p=.108	p= ---	p=.307	p=.836	p=.375	p=.161	p= ---	p=.371	p=.400	p=.898	p=.399	p=.977	p=.576	p=.397	p=.409	p= ---	p=.878	p=.109	p=.393	p=.088	p=.576	p=.582	p=.765	p=.773	p= ---	p=.084	p=.374	p=.974	p=.000	p=.041	p=.282	p=.125	p=.429	p=.576	p=.653	p=.549	p=.310	p=.132	p= ---	p=.764	p=.126	p=.390
Pinocembrin	-.5785	-.3193	.5092	.4639	.4309	.3680	.2415	.1978	--	-.4705	.2870	-.4089	-.5385	--	-.4617	-.3914	.2659	-.3576	-.0681	-.2619	-.3162	.9057	--	.7687	.4141	-.4093	.2640	-.2619	-.2457	.8465	-.3111	--	-.1362	.6633	.4235	-.0640	.2446	-.5073	-.1855	-.3812	-.3031	-.2835	.4381	.3587	.4552	--	.9193	-.2490	-.3072
	p=.174	p=.485	p=.243	p=.294	p=.334	p=.417	p=.602	p=.671	p= ---	p=.287	p=.533	p=.362	p=.212	p= ---	p=.297	p=.385	p=.564	p=.431	p=.885	p=.570	p=.490	p=.005	p= ---	p=.043	p=.356	p=.362	p=.567	p=.570	p=.595	p=.016	p=.497	p= ---	p=.771	p=.104	p=.344	p=.891	p=.597	p=.245	p=.691	p=.399	p=.509	p=.538	p=.325	p=.429	p=.305	p= ---	p=.003	p=.590	p=.503
Acacetin	.8453	-.1410	.3056	.3944	.3550	-.2183	.0302	.1881	--	.5547	-.8110	.6028	.3804	--	.2165	-.0549	-.5489	.1376	.9082	-.1667	-.3918	-.2550	--	-.4240	-.4502	-.2491	-.4915	-.1667	.5750	-.4975	.1975	--	-.3023	.2765	.4116	-.2500	-.1462	.1315	.1162	-.2319	-.1667	-.2956	-.5631	-.5707	-.1667	--	-.3749	-.1945	-.0837
	p=.017	p=.763	p=.505	p=.381	p=.435	p=.638	p=.949	p=.686	p= ---	p=.196	p=.027	p=.152	p=.400	p= ---	p=.641	p=.907	p=.202	p=.769	p=.005	p=.721	p=.385	p=.581	p= ---	p=.343	p=.311	p=.590	p=.263	p=.721	p=.177	p=.256	p=.671	p= ---	p=.510	p=.548	p=.359	p=.589	p=.754	p=.779	p=.804	p=.617	p=.721	p=.520	p=.188	p=.181	p=.721	p= ---	p=.407	p=.676	p=.858
Caffeic acid prenyl ester 2	.2145	.9938	.2677	.2911	.3200	-.8878	-.8475	-.8182	--	-.2926	-.1077	-.2578	-.4271	--	-.3177	-.3824	-.0996	-.4388	-.2339	-.1667	.8118	-.2550	--	.1079	.5420	-.2491	.7370	-.1667	-.1881	-.1302	-.0679	--	.9374	-.4777	.0123	.8161	.6062	-.3462	.8770	-.2319	-.1667	-.2956	.0102	.4618	-.1667	--	-.3749	.9885	-.3792
	p=.644	p=.000	p=.562	p=.527	p=.484	p=.008	p=.016	p=.024	p= ---	p=.524	p=.818	p=.577	p=.339	p= ---	p=.488	p=.397	p=.832	p=.325	p=.614	p=.721	p=.027	p=.581	p= ---	p=.818	p=.209	p=.590	p=.059	p=.721	p=.686	p=.781	p=.885	p= ---	p=.002	p=.278	p=.979	p=.025	p=.149	p=.447	p=.010	p=.617	p=.721	p=.520	p=.983	p=.297	p=.721	p= ---	p=.407	p=.000	p=.401
Pinocembrin chalcone	.2145	.9938	.2677	.2911	.3200	-.8878	-.8475	-.8182	--	-.2926	-.1077	-.2578	-.4271	--	-.3177	-.3824	-.0996	-.4388	-.2339	-.1667	.8118	-.2550	--	.1079	.5420	-.2491	.7370	-.1667	-.1881	-.1302	-.0679	--	.9374	-.4777	.0123	.8161	.6062	-.3462	.8770	-.2319	-.1667	-.2956	.0102	.4618	-.1667	--	-.3749	.9885	-.3792
	p=.644	p=.000	p=.562	p=.527	p=.484	p=.008	p=.016	p=.024	p= ---	p=.524	p=.818	p=.577	p=.339	p= ---	p=.488	p=.397	p=.832	p=.325	p=.614	p=.721	p=.027	p=.581	p= ---	p=.818	p=.209	p=.590	p=.059	p=.721	p=.686	p=.781	p=.885	p= ---	p=.002	p=.278	p=.979	p=.025	p=.149	p=.447	p=.010	p=.617	p=.721	p=.520	p=.983	p=.297	p=.721	p= ---	p=.407	p=.000	p=.401
*Caffeic acid prenyl ester 3	-.1415	.7857	.1397	.1631	.0572	-.5080	-.3565	-.8930	--	-.5635	.4035	-.5036	-.6534	--	-.5373	-.6548	.5026	-.7283	-.4569	-.3256	.8693	-.2452	--	.3859	.7569	-.3588	.8203	-.3256	-.4919	.3321	.1468	--	.8978	-.1472	-.1526	.5037	.6643	-.6110	.6988	-.4332	-.2771	-.5528	.4573	.8019	-.3256	--	.0442	.7794	-.6551
	p=.762	p=.036	p=.765	p=.727	p=.903	p=.244	p=.433	p=.007	p= ---	p=.188	p=.369	p=.249	p=.111	p= ---	p=.214	p=.110	p=.250	p=.063	p=.303	p=.476	p=.011	p=.596	p= ---	p=.393	p=.049	p=.429	p=.024	p=.476	p=.262	p=.467	p=.753	p= ---	p=.006	p=.753	p=.744	p=.249	p=.104	p=.145	p=.081	p=.332	p=.547	p=.198	p=.302	p=.030	p=.476	p= ---	p=.925	p=.039	p=.110
*Caffeic acid benzyl ester	-.6486	-.4395	-.0700	-.1797	-.2070	.6352	.5439	.2510	--	-.6269	.7053	-.6725	-.1451	--	.0745	-.2199	.6701	-.3423	-.4217	-.3783	-.0073	.4574	--	.6040	.2634	.2525	.1357	-.3783	-.7005	.7246	.0589	--	-.2672	.6113	-.3249	-.3648	.0398	-.3570	-.3567	-.2275	.3544	-.1501	.7189	.4567	.1521	--	.8454	-.4284	-.2028
	p=.115	p=.324	p=.881	p=.700	p=.656	p=.125	p=.207	p=.587	p= ---	p=.132	p=.077	p=.098	p=.756	p= ---	p=.874	p=.636	p=.100	p=.452	p=.346	p=.403	p=.988	p=.302	p= ---	p=.151	p=.568	p=.585	p=.772	p=.403	p=.080	p=.065	p=.900	p= ---	p=.562	p=.145	p=.477	p=.421	p=.932	p=.432	p=.432	p=.624	p=.435	p=.748	p=.069	p=.303	p=.745	p= ---	p=.017	p=.338	p=.663
Caffeic acid prenyl ester 4	.5877	-.3104	-.1919	-.0559	-.0554	.0565	.1715	.4220	--	.9674	-.6762	.9890	.5367	--	.1713	.5350	-.6583	.7083	.5899	.5713	-.6044	-.3932	--	-.6540	-.7714	-.0686	-.7581	.5713	.9550	-.6889	-.1354	--	-.4663	-.1936	.4364	-.3856	-.6176	.6907	-.3127	.4570	-.2571	.3600	-.8686	-.8803	-.2571	--	-.5783	-.3000	.5299
	p=.165	p=.498	p=.680	p=.905	p=.906	p=.904	p=.713	p=.346	p= ---	p=.000	p=.095	p=.000	p=.214	p= ---	p=.713	p=.216	p=.108	p=.075	p=.163	p=.180	p=.151	p=.383	p= ---	p=.111	p=.042	p=.884	p=.048	p=.180	p=.001	p=.087	p=.772	p= ---	p=.292	p=.677	p=.328	p=.393	p=.139	p=.086	p=.495	p=.303	p=.578	p=.428	p=.011	p=.009	p=.578	p= ---	p=.174	p=.513	p=.221
Sakuranetin	.8951	.1191	.5067	.5912	.5860	-.4711	-.2483	.0280	--	.4120	-.8909	.4699	.2326	--	.1312	-.2035	-.6443	-.0266	.8707	-.2835	-.2095	-.1693	--	-.2711	-.2683	-.3377	-.2488	-.2835	.4976	-.4647	.0713	--	-.0669	.2562	.5173	.0002	.0551	-.0272	.3795	-.3572	-.1921	-.4145	-.5581	-.4301	-.1346	--	-.3646	.0756	-.2145
	p=.006	p=.799	p=.246	p=.162	p=.167	p=.286	p=.591	p=.952	p= ---	p=.358	p=.007	p=.287	p=.616	p= ---	p=.779	p=.662	p=.118	p=.955	p=.011	p=.538	p=.652	p=.717	p= ---	p=.556	p=.561	p=.459	p=.591	p=.538	p=.256	p=.293	p=.879	p= ---	p=.887	p=.579	p=.234	p=1.00	p=.907	p=.954	p=.401	p=.432	p=.680	p=.355	p=.193	p=.336	p=.773	p= ---	p=.421	p=.872	p=.644
Genkwanin	.8453	-.1410	.3056	.3944	.3550	-.2183	.0302	.1881	--	.5547	-.8110	.6028	.3804	--	.2165	-.0549	-.5489	.1376	.9082	-.1667	-.3918	-.2550	--	-.4240	-.4502	-.2491	-.4915	-.1667	.5750	-.4975	.1975	--	-.3023	.2765	.4116	-.2500	-.1462	.1315	.1162	-.2319	-.1667	-.2956	-.5631	-.5707	-.1667	--	-.3749	-.1945	-.0837
	p=.017	p=.763	p=.505	p=.381	p=.435	p=.638	p=.949	p=.686	p= ---	p=.196	p=.027	p=.152	p=.400	p= ---	p=.641	p=.907	p=.202	p=.769	p=.005	p=.721	p=.385	p=.581	p= ---	p=.343	p=.311	p=.590	p=.263	p=.721	p=.177	p=.256	p=.671	p= ---	p=.510	p=.548	p=.359	p=.589	p=.754	p=.779	p=.804	p=.617	p=.721	p=.520	p=.188	p=.181	p=.721	p= ---	p=.407	p=.676	p=.858
Galangin	-.6235	-.0406	.4571	.3768	.2372	.1820	.1937	-.3243	--	-.8056	.5865	-.7290	-.7546	--	-.5620	-.7442	.7422	-.7492	-.1760	-.5823	.1309	.6325	--	.6913	.7702	-.4713	.5636	-.5823	-.6537	.9545	.2541	--	.2271	.5541	-.0419	.1298	.6291	-.8357	.1026	-.6945	-.2986	-.6148	.8746	.7806	.3913	--	.8209	-.0426	-.7247
	p=.135	p=.931	p=.302	p=.405	p=.609	p=.696	p=.677	p=.478	p= ---	p=.029	p=.166	p=.063	p=.050	p= ---	p=.189	p=.055	p=.056	p=.053	p=.706	p=.170	p=.780	p=.127	p= ---	p=.085	p=.043	p=.286	p=.188	p=.170	p=.111	p=.001	p=.582	p= ---	p=.624	p=.197	p=.929	p=.781	p=.130	p=.019	p=.827	p=.083	p=.515	p=.142	p=.010	p=.038	p=.385	p= ---	p=.024	p=.928	p=.065
Kaempheride	.8252	-.2535	.2830	.3517	.3377	-.1245	.0869	.3238	--	.5478	-.8099	.5755	.4748	--	.3385	.0126	-.5717	.1907	.9154	-.1860	-.4679	-.1891	--	-.4146	-.5224	-.1350	-.5677	-.1860	.5420	-.4965	.1776	--	-.4276	.3440	.3755	-.3247	-.2189	.1758	.0235	-.1995	-.0406	-.2356	-.5565	-.6252	-.1130	--	-.3164	-.3079	-.0159
	p=.022	p=.583	p=.539	p=.439	p=.459	p=.790	p=.853	p=.479	p= ---	p=.203	p=.027	p=.176	p=.282	p= ---	p=.458	p=.979	p=.180	p=.682	p=.004	p=.690	p=.290	p=.685	p= ---	p=.355	p=.229	p=.773	p=.184	p=.690	p=.209	p=.257	p=.703	p= ---	p=.339	p=.450	p=.406	p=.477	p=.637	p=.706	p=.960	p=.668	p=.931	p=.611	p=.194	p=.133	p=.809	p= ---	p=.489	p=.502	p=.973
2-Acetyl-1,3-di-p-Coumaroylglycerol	.1704	-.4356	-.7541	-.7115	-.5855	.3872	.2708	.6663	--	.7794	-.1960	.6710	.8233	--	.6112	.9822	-.4542	.9492	-.0609	.7816	-.4153	-.4370	--	-.6145	-.8913	.6761	-.7787	.7816	.5634	-.6998	-.2787	--	-.6011	-.4424	-.1265	-.4800	-.9105	.9908	-.6322	.9342	.4057	.9012	-.6709	-.8120	-.2640	--	-.5023	-.4090	.9704
	p=.715	p=.329	p=.050	p=.073	p=.167	p=.391	p=.557	p=.102	p= ---	p=.039	p=.674	p=.099	p=.023	p= ---	p=.145	p=.000	p=.306	p=.001	p=.897	p=.038	p=.354	p=.327	p= ---	p=.142	p=.007	p=.095	p=.039	p=.038	p=.188	p=.080	p=.545	p= ---	p=.153	p=.320	p=.787	p=.276	p=.004	p=.000	p=.128	p=.002	p=.366	p=.006	p=.099	p=.027	p=.567	p= ---	p=.251	p=.362	p=.000
Pinobanksin-3O-acetate	-.6201	.1320	.5947	.5013	.3959	-.0436	-.1100	-.4516	--	-.7919	.4533	-.7005	-.8687	--	-.6698	-.7110	.5779	-.6982	-.1249	-.5013	.1415	.7440	--	.5995	.8585	-.5789	.6771	-.5013	-.5676	.8799	.2173	--	.3834	.3102	.0218	.4449	.7686	-.8331	.2330	-.6623	-.4150	-.5274	.8082	.7697	.6276	--	.6665	.1316	-.6900
	p=.137	p=.778	p=.159	p=.252	p=.379	p=.926	p=.814	p=.309	p= ---	p=.034	p=.307	p=.080	p=.011	p= ---	p=.100	p=.073	p=.174	p=.081	p=.790	p=.252	p=.762	p=.055	p= ---	p=.155	p=.013	p=.173	p=.095	p=.252	p=.184	p=.009	p=.640	p= ---	p=.396	p=.498	p=.963	p=.317	p=.043	p=.020	p=.615	p=.105	p=.355	p=.224	p=.028	p=.043	p=.131	p= ---	p=.102	p=.778	p=.086
Quercetin-dimethyl	.8453	-.1410	.3056	.3944	.3550	-.2183	.0302	.1881	--	.5547	-.8110	.6028	.3804	--	.2165	-.0549	-.5489	.1376	.9082	-.1667	-.3918	-.2550	--	-.4240	-.4502	-.2491	-.4915	-.1667	.5750	-.4975	.1975	--	-.3023	.2765	.4116	-.2500	-.1462	.1315	.1162	-.2319	-.1667	-.2956	-.5631	-.5707	-.1667	--	-.3749	-.1945	-.0837
	p=.017	p=.763	p=.505	p=.381	p=.435	p=.638	p=.949	p=.686	p= ---	p=.196	p=.027	p=.152	p=.400	p= ---	p=.641	p=.907	p=.202	p=.769	p=.005	p=.721	p=.385	p=.581	p= ---	p=.343	p=.311	p=.590	p=.263	p=.721	p=.177	p=.256	p=.671	p= ---	p=.510	p=.548	p=.359	p=.589	p=.754	p=.779	p=.804	p=.617	p=.721	p=.520	p=.188	p=.181	p=.721	p= ---	p=.407	p=.676	p=.858
**2-Acetyl-3-p-coumaroyl-1-feruloylglycerol	.1474	-.4282	-.7272	-.7063	-.5633	.3665	.2161	.6663	--	.7283	-.1954	.6118	.8237	--	.6494	.9887	-.4619	.9443	-.0625	.7466	-.4080	-.3796	--	-.6204	-.8666	.7153	-.7535	.7466	.5099	-.6953	-.2549	--	-.5972	-.4634	-.1760	-.4195	-.8727	.9739	-.6206	.9228	.4623	.9216	-.6313	-.7945	-.1710	--	-.4998	-.4078	.9727
	p=.753	p=.338	p=.064	p=.076	p=.188	p=.419	p=.642	p=.102	p= ---	p=.063	p=.675	p=.144	p=.023	p= ---	p=.114	p=.000	p=.297	p=.001	p=.894	p=.054	p=.363	p=.401	p= ---	p=.137	p=.012	p=.071	p=.050	p=.054	p=.242	p=.083	p=.581	p= ---	p=.157	p=.295	p=.706	p=.349	p=.010	p=.000	p=.137	p=.003	p=.296	p=.003	p=.128	p=.033	p=.714	p= ---	p=.253	p=.364	p=.000
Metoxychrysin	-.4220	.5956	.3962	.3374	.2131	-.4254	-.3954	-.8895	--	-.7427	.4573	-.6543	-.8788	--	-.6934	-.7268	.6068	-.7525	-.2783	-.4230	.5991	.2337	--	.3519	.9421	-.5422	.8617	-.4230	-.5827	.5837	.3833	--	.8034	-.1349	-.2093	.7070	.8922	-.7829	.5727	-.5885	-.4230	-.5410	.7357	.8776	.3199	--	.2097	.5664	-.7423
	p=.346	p=.158	p=.379	p=.459	p=.646	p=.341	p=.380	p=.007	p= ---	p=.056	p=.302	p=.111	p=.009	p= ---	p=.084	p=.064	p=.149	p=.051	p=.546	p=.344	p=.155	p=.614	p= ---	p=.439	p=.002	p=.209	p=.013	p=.344	p=.170	p=.169	p=.396	p= ---	p=.030	p=.773	p=.652	p=.076	p=.007	p=.037	p=.179	p=.165	p=.344	p=.210	p=.059	p=.009	p=.484	p= ---	p=.652	p=.185	p=.056
3-Acetyl-1,2-di-p-coumaroylglycerol	.2331	.8877	-.0468	-.0411	.0606	-.7555	-.7856	-.5973	--	-.1670	-.0768	-.2011	-.0977	--	.0265	-.0527	-.1853	-.1789	-.3850	.0016	.8079	-.4196	--	-.0406	.2786	.1577	.5424	.0016	-.1886	-.3521	-.1448	--	.7632	-.6176	-.1943	.6727	.3210	-.0428	.6973	.0764	.1836	.0174	-.1130	.2784	-.2743	--	-.5057	.8829	-.0601
	p=.615	p=.008	p=.921	p=.930	p=.897	p=.049	p=.036	p=.157	p= ---	p=.720	p=.870	p=.665	p=.835	p= ---	p=.955	p=.911	p=.691	p=.701	p=.394	p=.997	p=.028	p=.349	p= ---	p=.931	p=.545	p=.736	p=.208	p=.997	p=.685	p=.439	p=.757	p= ---	p=.046	p=.139	p=.676	p=.098	p=.483	p=.927	p=.082	p=.871	p=.694	p=.970	p=.809	p=.545	p=.552	p= ---	p=.247	p=.008	p=.898
Caffeic acid phenethyl ester (CAPE)	-.7514	-.0607	.4445	.3651	.2410	.1880	.1123	-.3059	--	-.7000	.5681	-.6111	-.8258	--	-.6924	-.5893	.6535	-.5720	-.1963	-.3427	-.0021	.7490	--	.6012	.7545	-.5469	.5414	-.3427	-.4933	.9360	.1617	--	.2255	.3409	.0348	.2512	.5947	-.7156	.0061	-.5216	-.4525	-.4034	.7966	.6966	.5810	--	.7492	-.0426	-.5599
	p=.051	p=.897	p=.318	p=.421	p=.603	p=.686	p=.811	p=.505	p= ---	p=.080	p=.183	p=.145	p=.022	p= ---	p=.085	p=.164	p=.111	p=.180	p=.673	p=.452	p=.996	p=.053	p= ---	p=.153	p=.050	p=.204	p=.209	p=.452	p=.261	p=.002	p=.729	p= ---	p=.627	p=.454	p=.941	p=.587	p=.159	p=.071	p=.990	p=.230	p=.308	p=.369	p=.032	p=.082	p=.171	p= ---	p=.053	p=.928	p=.191
2-Acetyl-1,3-di-feruloylglycerol	-.0366	-.4403	-.6812	-.6796	-.5403	.3937	.1779	.6278	--	.6576	-.1068	.5540	.6779	--	.5097	.9892	-.4022	.9486	-.1207	.8064	-.4554	-.2119	--	-.5829	-.7590	.6321	-.6761	.8064	.4869	-.5725	-.2648	--	-.5604	-.5357	-.1711	-.3072	-.7970	.9306	-.6651	.9389	.3575	.9821	-.5353	-.7236	.0235	--	-.4313	-.4100	.9796
	p=.938	p=.323	p=.092	p=.093	p=.211	p=.382	p=.703	p=.131	p= ---	p=.108	p=.820	p=.197	p=.094	p= ---	p=.243	p=.000	p=.371	p=.001	p=.797	p=.028	p=.304	p=.648	p= ---	p=.170	p=.048	p=.128	p=.095	p=.028	p=.268	p=.179	p=.566	p= ---	p=.191	p=.215	p=.714	p=.503	p=.032	p=.002	p=.103	p=.002	p=.431	p=.000	p=.216	p=.066	p=.960	p= ---	p=.334	p=.361	p=.000
Dimethyl luteoilin	.7911	-.1737	.3954	.4616	.4247	-.2235	-.0124	.1880	--	.5086	-.8253	.5638	.3237	--	.1828	-.0746	-.5522	.1312	.9691	-.1997	-.4602	-.1189	--	-.4332	-.4010	-.2985	-.4732	-.1997	.5575	-.4455	.2461	--	-.3182	.2749	.4114	-.1736	-.0766	.0845	.1037	-.2779	-.1997	-.2937	-.5060	-.5580	.0152	--	-.3423	-.2331	-.1063
	p=.034	p=.710	p=.380	p=.297	p=.342	p=.630	p=.979	p=.686	p= ---	p=.244	p=.022	p=.187	p=.479	p= ---	p=.695	p=.874	p=.199	p=.779	p=.000	p=.668	p=.299	p=.800	p= ---	p=.332	p=.373	p=.516	p=.284	p=.668	p=.194	p=.317	p=.595	p= ---	p=.487	p=.551	p=.359	p=.710	p=.870	p=.857	p=.825	p=.546	p=.668	p=.523	p=.247	p=.193	p=.974	p= ---	p=.452	p=.615	p=.820
Caffeic acid pentyl or isopentyl ester	--	--	--	--	--	--	--	--	--	--	--	--	--	--	--	--	--	--	--	--	--	--	--	--	--	--	--	--	--	--	--	--	--	--	--	--	--	--	--	--	--	--	--	--	--	--	--	--	--
	p= ---	p= ---	p= ---	p= ---	p= ---	p= ---	p= ---	p= ---	p= ---	p= ---	p= ---	p= ---	p= ---	p= ---	p= ---	p= ---	p= ---	p= ---	p= ---	p= ---	p= ---	p= ---	p= ---	p= ---	p= ---	p= ---	p= ---	p= ---	p= ---	p= ---	p= ---	p= ---	p= ---	p= ---	p= ---	p= ---	p= ---	p= ---	p= ---	p= ---	p= ---	p= ---	p= ---	p= ---	p= ---	p= ---	p= ---	p= ---	p= ---
Flavonoid dimethyl ether	--	--	--	--	--	--	--	--	--	--	--	--	--	--	--	--	--	--	--	--	--	--	--	--	--	--	--	--	--	--	--	--	--	--	--	--	--	--	--	--	--	--	--	--	--	--	--	--	--
	p= ---	p= ---	p= ---	p= ---	p= ---	p= ---	p= ---	p= ---	p= ---	p= ---	p= ---	p= ---	p= ---	p= ---	p= ---	p= ---	p= ---	p= ---	p= ---	p= ---	p= ---	p= ---	p= ---	p= ---	p= ---	p= ---	p= ---	p= ---	p= ---	p= ---	p= ---	p= ---	p= ---	p= ---	p= ---	p= ---	p= ---	p= ---	p= ---	p= ---	p= ---	p= ---	p= ---	p= ---	p= ---	p= ---	p= ---	p= ---	p= ---
p-Coumaric acid prenyl ester 1	-.5339	-.2105	-.0937	-.1617	-.3660	.3278	.4221	-.3466	--	-.4138	.6541	-.3645	-.4113	--	-.3483	-.3558	.8640	-.3453	-.1131	-.2356	.0475	.0846	--	-.0053	.4193	-.2346	.1577	-.2356	-.4484	.5360	.7467	--	.0540	.0853	-.5108	-.0530	.3343	-.3964	-.1780	-.3279	-.2356	-.2736	.7676	.4843	.2770	--	.2870	-.2750	-.4208
	p=.217	p=.650	p=.842	p=.729	p=.419	p=.473	p=.346	p=.446	p= ---	p=.356	p=.111	p=.421	p=.359	p= ---	p=.444	p=.433	p=.012	p=.448	p=.809	p=.611	p=.920	p=.857	p= ---	p=.991	p=.349	p=.613	p=.736	p=.611	p=.313	p=.215	p=.054	p= ---	p=.909	p=.856	p=.241	p=.910	p=.464	p=.379	p=.703	p=.473	p=.611	p=.553	p=.044	p=.271	p=.548	p= ---	p=.533	p=.551	p=.347
p-Coumaric acid prenyl ester 2	.8413	-.2323	.0662	.0811	.1372	-.1030	.0514	.3933	--	.4385	-.7086	.3912	.7230	--	.7141	.1544	-.5357	.2289	.7304	-.2663	-.2798	-.3290	--	-.4719	-.6071	.2941	-.5841	-.2663	.2925	-.6313	.2397	--	-.4646	.2698	.0255	-.3466	-.3014	.2752	.0155	-.0911	.4189	-.0995	-.4836	-.6080	-.1761	--	-.3875	-.3108	.1011
	p=.018	p=.616	p=.888	p=.863	p=.769	p=.826	p=.913	p=.383	p= ---	p=.325	p=.075	p=.385	p=.066	p= ---	p=.071	p=.741	p=.215	p=.622	p=.062	p=.564	p=.543	p=.471	p= ---	p=.285	p=.148	p=.522	p=.168	p=.564	p=.524	p=.128	p=.605	p= ---	p=.294	p=.558	p=.957	p=.446	p=.511	p=.550	p=.974	p=.846	p=.350	p=.832	p=.272	p=.147	p=.706	p= ---	p=.390	p=.497	p=.829
p-Coumaric acid benzyl ester	.3487	-.4897	-.6578	-.6735	-.5549	.3881	.3580	.6767	--	.5188	-.1881	.3766	.9759	--	.9402	.7375	-.3016	.6660	.0838	.2704	-.2787	-.4806	--	-.5556	-.8502	.8703	-.7718	.2704	.1973	-.6603	.0495	--	-.6832	-.0899	-.3965	-.6012	-.7781	.7550	-.5105	.5823	.7758	.5763	-.4278	-.6830	-.2960	--	-.3796	-.5264	.6864
	p=.443	p=.265	p=.108	p=.097	p=.196	p=.390	p=.430	p=.095	p= ---	p=.233	p=.686	p=.405	p=.000	p= ---	p=.002	p=.059	p=.511	p=.102	p=.858	p=.558	p=.545	p=.275	p= ---	p=.195	p=.015	p=.011	p=.042	p=.558	p=.672	p=.106	p=.916	p= ---	p=.091	p=.848	p=.379	p=.153	p=.039	p=.050	p=.242	p=.170	p=.040	p=.176	p=.338	p=.091	p=.519	p= ---	p=.401	p=.225	p=.089
*Ferulic or isoferulic acid benzyl ester	-.3069	-.4340	-.7249	-.7640	-.6276	.6201	.4262	.6330	--	.1104	.3784	-.0359	.5688	--	.5990	.6621	.0544	.4815	-.5796	.3885	-.0871	-.1286	--	.0410	-.4785	.8603	-.3702	.3885	-.1347	-.1120	-.3750	--	-.4893	-.0374	-.3606	-.5281	-.6924	.5626	-.6078	.6746	.7171	.6701	-.0761	-.2402	-.2704	--	.1452	-.3856	.6803
	p=.503	p=.331	p=.065	p=.046	p=.131	p=.137	p=.340	p=.127	p= ---	p=.814	p=.403	p=.939	p=.183	p= ---	p=.155	p=.105	p=.908	p=.274	p=.173	p=.389	p=.853	p=.784	p= ---	p=.931	p=.277	p=.013	p=.414	p=.389	p=.773	p=.811	p=.407	p= ---	p=.265	p=.937	p=.427	p=.223	p=.085	p=.189	p=.148	p=.096	p=.070	p=.100	p=.871	p=.604	p=.558	p= ---	p=.756	p=.393	p=.093
Caffeic acid cinnamic ester	-.4980	-.0474	.5097	.3539	.3765	-.0205	-.2527	-.1178	--	-.6014	.1976	-.5790	-.4742	--	-.2233	-.2981	.2200	-.3084	.0291	-.3743	-.0981	.8309	--	.2811	.5250	-.1962	.3861	-.3743	-.4537	.5416	.1966	--	.0880	.1188	-.1179	.4803	.5424	-.4909	.0495	-.3855	-.0426	-.1280	.5901	.4016	.9317	--	.4367	-.0679	-.2983
	p=.255	p=.920	p=.243	p=.436	p=.405	p=.965	p=.585	p=.801	p= ---	p=.153	p=.671	p=.173	p=.282	p= ---	p=.630	p=.516	p=.636	p=.501	p=.951	p=.408	p=.834	p=.021	p= ---	p=.541	p=.226	p=.673	p=.392	p=.408	p=.307	p=.209	p=.673	p= ---	p=.851	p=.800	p=.801	p=.275	p=.208	p=.263	p=.916	p=.393	p=.928	p=.784	p=.163	p=.372	p=.002	p= ---	p=.327	p=.885	p=.516
Pinobanksin-3-O-propanoate	-.1157	.9119	.4158	.3958	.3949	-.7134	-.7096	-.8380	--	-.6715	.1991	-.6250	-.6951	--	-.4805	-.6436	.2157	-.7333	-.4073	-.4040	.8545	.0710	--	.5045	.8332	-.3362	.9612	-.4040	-.5201	.3201	-.0811	--	.9624	-.1698	-.0050	.7941	.7943	-.6697	.8473	-.4703	-.1788	-.4964	.3904	.7920	-.0278	--	.0807	.9214	-.6183
	p=.805	p=.004	p=.354	p=.379	p=.381	p=.072	p=.074	p=.019	p= ---	p=.099	p=.669	p=.133	p=.083	p= ---	p=.275	p=.119	p=.642	p=.061	p=.364	p=.369	p=.014	p=.880	p= ---	p=.248	p=.020	p=.461	p=.001	p=.369	p=.231	p=.484	p=.863	p= ---	p=.001	p=.716	p=.991	p=.033	p=.033	p=.100	p=.016	p=.287	p=.701	p=.257	p=.387	p=.034	p=.953	p= ---	p=.864	p=.003	p=.139
p-Coumaric acid phenethyl ester	.4391	-.2344	-.2900	-.3642	-.3010	.1077	.1834	.2955	--	.0388	-.1363	-.0791	.7204	--	.8928	.1793	-.0383	.0958	.2136	-.3680	.0579	-.4002	--	-.3661	-.4255	.7086	-.4014	-.3680	-.2655	-.4291	.4515	--	-.3888	.1767	-.5823	-.3578	-.2532	.2025	-.0840	-.0218	.8340	.0095	-.0059	-.2536	-.1805	--	-.2297	-.3360	.0942
	p=.324	p=.613	p=.528	p=.422	p=.512	p=.818	p=.694	p=.520	p= ---	p=.934	p=.771	p=.866	p=.068	p= ---	p=.007	p=.701	p=.935	p=.838	p=.646	p=.417	p=.902	p=.374	p= ---	p=.419	p=.341	p=.075	p=.372	p=.417	p=.565	p=.337	p=.309	p= ---	p=.389	p=.705	p=.170	p=.431	p=.584	p=.663	p=.858	p=.963	p=.020	p=.984	p=.990	p=.583	p=.698	p= ---	p=.620	p=.461	p=.841
Pinostrobin chalcone	.5352	.9062	.5231	.5830	.5968	-.9628	-.8312	-.7018	--	-.1139	-.4679	-.0459	-.3445	--	-.2957	-.4822	-.3478	-.4438	.1809	-.2952	.5910	-.2144	--	.0595	.4075	-.4411	.5718	-.2952	.0471	-.2303	-.0667	--	.7950	-.2351	.3089	.7122	.5894	-.3769	.9331	-.4107	-.2952	-.4902	-.2034	.2553	-.1769	--	-.3990	.8913	-.4739
	p=.216	p=.005	p=.228	p=.169	p=.157	p=.001	p=.020	p=.079	p= ---	p=.808	p=.290	p=.922	p=.449	p= ---	p=.520	p=.273	p=.445	p=.319	p=.698	p=.520	p=.162	p=.644	p= ---	p=.899	p=.364	p=.322	p=.180	p=.520	p=.920	p=.619	p=.887	p= ---	p=.033	p=.612	p=.500	p=.073	p=.164	p=.405	p=.002	p=.360	p=.520	p=.264	p=.662	p=.581	p=.704	p= ---	p=.375	p=.007	p=.283
Tectochrysin (Chrysin-7-methyl ether)	-.4554	.6048	.4882	.4461	.3362	-.3987	-.3779	-.8274	--	-.7988	.4622	-.7037	-.9471	--	-.7617	-.7991	.5737	-.8305	-.3426	-.4549	.6023	.3454	--	.5848	.9879	-.5967	.9333	-.4549	-.5923	.7048	.1604	--	.8134	.0303	-.0251	.6611	.8875	-.8558	.5965	-.6330	-.4549	-.6106	.7153	.9294	.2419	--	.3903	.6076	-.7805
	p=.305	p=.150	p=.266	p=.316	p=.461	p=.376	p=.403	p=.022	p= ---	p=.031	p=.296	p=.078	p=.001	p= ---	p=.047	p=.031	p=.178	p=.021	p=.452	p=.305	p=.152	p=.448	p= ---	p=.168	p=.000	p=.157	p=.002	p=.305	p=.161	p=.077	p=.731	p= ---	p=.026	p=.949	p=.957	p=.106	p=.008	p=.014	p=.157	p=.127	p=.305	p=.145	p=.071	p=.002	p=.601	p= ---	p=.387	p=.148	p=.038
Pinostrobin (Pinocembrin-5-methyl ether)	.6235	.4588	.5655	.6068	.5819	-.7655	-.6435	-.4378	--	.2355	-.7320	.3268	-.1544	--	-.2163	-.2552	-.5024	-.0859	.7114	-.1575	.0030	-.0770	--	-.4209	.1002	-.5450	.1025	-.1575	.4025	-.3983	.2728	--	.3566	-.2747	.3214	.5727	.4272	-.1495	.5790	-.3394	-.4523	-.3124	-.3384	-.1673	.2559	--	-.5760	.3998	-.2900
	p=.135	p=.300	p=.186	p=.149	p=.171	p=.045	p=.119	p=.326	p= ---	p=.611	p=.061	p=.474	p=.741	p= ---	p=.641	p=.581	p=.251	p=.855	p=.073	p=.736	p=.995	p=.870	p= ---	p=.347	p=.831	p=.206	p=.827	p=.736	p=.371	p=.376	p=.554	p= ---	p=.432	p=.551	p=.482	p=.179	p=.339	p=.749	p=.173	p=.456	p=.308	p=.495	p=.458	p=.720	p=.580	p= ---	p=.176	p=.374	p=.528
Pinobanksin-3-O-butanoate or isonutanoate	-.1359	.5266	.3362	.3634	.2171	-.2950	-.0795	-.6975	--	-.6437	.3904	-.5625	-.6772	--	-.5534	-.8571	.5778	-.8868	-.2750	-.5683	.6646	-.0337	--	.6264	.7558	-.4832	.7352	-.5683	-.5374	.5729	.1381	--	.6734	.3433	.0338	.2293	.6559	-.7949	.5957	-.6880	-.3164	-.8122	.5511	.8170	-.3270	--	.3971	.5250	-.8387
	p=.771	p=.225	p=.461	p=.423	p=.640	p=.521	p=.865	p=.081	p= ---	p=.119	p=.387	p=.189	p=.095	p= ---	p=.198	p=.014	p=.174	p=.008	p=.551	p=.183	p=.103	p=.943	p= ---	p=.132	p=.049	p=.272	p=.060	p=.183	p=.213	p=.179	p=.768	p= ---	p=.097	p=.451	p=.943	p=.621	p=.110	p=.033	p=.158	p=.088	p=.489	p=.026	p=.200	p=.025	p=.474	p= ---	p=.378	p=.226	p=.018
Galangin-7-methyl ether	.0065	.4537	.8731	.8516	.7359	-.5517	-.4509	-.6641	--	-.5122	-.1217	-.3751	-.7927	--	-.6738	-.8579	.1589	-.7416	.3531	-.6136	.2083	.4589	--	.3362	.7687	-.8421	.6468	-.6136	-.2295	.4758	.2951	--	.5757	.2349	.3016	.6305	.8970	-.8452	.6505	-.8537	-.6136	-.7881	.4129	.5618	.4524	--	.2318	.4207	-.8532
	p=.989	p=.307	p=.010	p=.015	p=.059	p=.199	p=.310	p=.104	p= ---	p=.240	p=.795	p=.407	p=.034	p= ---	p=.097	p=.014	p=.734	p=.056	p=.437	p=.143	p=.654	p=.300	p= ---	p=.461	p=.043	p=.017	p=.116	p=.143	p=.621	p=.280	p=.521	p= ---	p=.176	p=.612	p=.511	p=.129	p=.006	p=.017	p=.114	p=.015	p=.143	p=.035	p=.357	p=.189	p=.308	p= ---	p=.617	p=.347	p=.015
Pinobanksin-3-O-pentanoate or isopentanoate	-.3762	.5998	.5507	.5475	.4888	-.3719	-.3651	-.6385	--	-.7373	.3507	-.6495	-.8865	--	-.7311	-.7741	.3783	-.8140	-.3931	-.4199	.5672	.4081	--	.8269	.8970	-.5740	.9186	-.4199	-.4935	.7155	-.2329	--	.7548	.2240	.2696	.5345	.7481	-.8138	.6020	-.5842	-.4199	-.6146	.5197	.8519	.0423	--	.5369	.6516	-.7059
	p=.406	p=.155	p=.200	p=.203	p=.266	p=.411	p=.421	p=.123	p= ---	p=.059	p=.441	p=.114	p=.008	p= ---	p=.062	p=.041	p=.403	p=.026	p=.383	p=.348	p=.184	p=.363	p= ---	p=.022	p=.006	p=.178	p=.003	p=.348	p=.260	p=.071	p=.615	p= ---	p=.050	p=.629	p=.559	p=.216	p=.053	p=.026	p=.153	p=.168	p=.348	p=.142	p=.232	p=.015	p=.928	p= ---	p=.214	p=.113	p=.076
Pinobanksin-3-O-pentenoate or isopentenoate	-.1782	.8120	.6275	.6021	.6109	-.6965	-.7581	-.7431	--	-.6336	.0753	-.5582	-.8035	--	-.6188	-.6432	.0836	-.6766	-.2498	-.3608	.6150	.3652	--	.5467	.8526	-.5212	.9370	-.3608	-.3807	.4109	-.1817	--	.8806	-.1152	.2202	.8670	.8331	-.6987	.7829	-.5021	-.3608	-.4698	.3429	.7160	.2437	--	.1772	.8393	-.5970
	p=.702	p=.027	p=.131	p=.153	p=.145	p=.082	p=.048	p=.056	p= ---	p=.127	p=.872	p=.193	p=.029	p= ---	p=.138	p=.119	p=.859	p=.095	p=.589	p=.426	p=.142	p=.421	p= ---	p=.204	p=.015	p=.230	p=.002	p=.426	p=.400	p=.360	p=.697	p= ---	p=.009	p=.806	p=.635	p=.012	p=.020	p=.081	p=.037	p=.251	p=.426	p=.287	p=.451	p=.070	p=.599	p= ---	p=.704	p=.018	p=.157
Pinobanksin-3-O-hexanoate or isohexanoate	-.2882	-.1241	.3306	.3706	.3787	.2674	.2360	.2473	--	-.2926	.1735	-.2578	-.3272	--	-.3177	-.3226	.0752	-.3330	-.2339	-.1667	-.0806	.5167	--	.8825	.2290	-.2491	.2405	-.1667	-.1239	.6154	-.6717	--	-.0511	.7029	.5926	-.2500	.0137	-.3462	-.0437	-.2319	-.1667	-.2956	.1095	.2641	-.1667	--	.8085	-.0159	-.2063
	p=.531	p=.791	p=.469	p=.413	p=.402	p=.562	p=.610	p=.593	p= ---	p=.524	p=.710	p=.577	p=.474	p= ---	p=.488	p=.480	p=.873	p=.465	p=.614	p=.721	p=.864	p=.235	p= ---	p=.009	p=.621	p=.590	p=.603	p=.721	p=.791	p=.141	p=.098	p= ---	p=.913	p=.078	p=.161	p=.589	p=.977	p=.447	p=.926	p=.617	p=.721	p=.520	p=.815	p=.567	p=.721	p= ---	p=.028	p=.973	p=.657
Metoxycinnamic acid cinnamyl ester	-.1840	-.2821	-.6285	-.5362	-.5000	.3581	.2393	.3684	--	.7036	.0248	.6827	.2848	--	-.0457	.7951	-.2519	.8166	-.2457	.9984	-.3935	-.2518	--	-.3956	-.5435	.1687	-.4841	.9984	.6677	-.3524	-.4264	--	-.3008	-.5697	.1476	-.2730	-.6964	.8000	-.5855	.9020	-.1961	.8312	-.5462	-.5510	-.1874	--	-.3428	-.2017	.8244
	p=.693	p=.540	p=.131	p=.215	p=.253	p=.430	p=.605	p=.416	p= ---	p=.078	p=.958	p=.091	p=.536	p= ---	p=.923	p=.033	p=.586	p=.025	p=.595	p=.000	p=.382	p=.586	p= ---	p=.380	p=.207	p=.718	p=.271	p=.000	p=.101	p=.438	p=.340	p= ---	p=.512	p=.182	p=.752	p=.554	p=.082	p=.031	p=.167	p=.005	p=.673	p=.020	p=.205	p=.200	p=.687	p= ---	p=.452	p=.665	p=.023
[truncated: 45 more columns]
